# Supplementary material for: Integration analysis of miRNA–mRNA expression exploring their potential roles in intrahepatic cholangiocarcinoma
Source: Sci Rep. 2023 May 24;13:8362. doi: 10.1038/s41598-023-35288-0 (PMC10209200; doi:10.1038/s41598-023-35288-0)
Supplement: Supplementary file 1 — Supplementary Tables. [file 41598_2023_35288_MOESM1_ESM.xlsx]

## Sheet: Table S1
Table S1. The record of clinical cases and selection of the analytical samples.
Sequence	Age	Gender	Hepatic ascites	Hepatolith	HbsAg	HcvAb	CA19-9 (u/mL)	Tumor size (cm)	Single/Multiple	Differentiation grade	Microvascular invasion (MVI)	Lymphatic metastasis	Cirrhosis	TNM	TBIL (umol/L)	ALB (g/L)	ALT (U/L)	Marked
1	71	Male	Yes	No	-	-	505.58	7	Single	G2-G3	-	0/8	-	Ib	7.4	40.6	28.2
2	55	Male	No	No	+	-	11.2	3	Single	G1	-	0/0	+	Ia	66.7	33.9	112.1
3	73	Female	No	Yes	-	-	>1200	4.5	Single	G2-G3	-	0/3	-	Ia	8.8	41.5	14.1
4	69	Female	No	No	-	-	24.28	2.5	Single	G2-G3	-	0/0	-	Ia	14	46.2	37.8
5	67	Male	No	No	-	-	>1200	5	Single	G2-G3	+	4/12	-	IIIb	177.7	30.1	90
6	35	Female	No	No	-	-	>1200	3.8	Single	G2	+	0/0	-	IIIb	11.2	41.1	22.2
7	53	Female	No	No	-	-	4.99	3.9	Single	G2-G3	+	0/3	-	II	12.9	41.9	22.8
8	75	Female	No	No	-	-	<2.0	4.8	Single	G2-G3	-	0/0	-	Ia	11	36.5	15.1
9	51	Male	No	No	+	-	<2.0	3	Single	G2-G3	-	0/0	+	IIIa	15.5	46.3	23.9
10	49	Male	No	No	+	-	245.9	8.5	Single	G2-G3	-	0/0	+	Ib	20.9	40.9	41.3
11	67	Male	Yes	No	-	-	9.2	1.5	Single	G2-G3	-	0/0	-	II	275.6	32.4	104.3	√
12	52	Male	No	Yes	-	-	19.7	4.7	Single	G3	-	2/5	-	IIIb	18.7	49.4	59.2
13	54	Male	No	No	-	-	>1200	2.5	Single	G2-G3	+	7/20	-	IIIb	18.6	44	142.8
14	71	Female	No	No	-	-	6.2	1.9	Single	G1-G2	+	0/0	-	II	24	28	10.6
15	54	Female	No	No	+	-	11.1	5	Single	G2-G3	-	0/0	-	Ia	10.8	47.1	21.2
16	68	Female	No	No	-	-	>1200	2	Single	G2-G3	-	0/0	-	Ia	182.8	36.5	89.6
17	60	Female	Yes	No	-	-	22.3	3.5	Single	G2-G3	+	0/0	-	Ia	23	44.5	10.1
18	44	Male	No	No	+	-	695.2	9.5	Multiple	G2-G3	+	0/0	+	IIIa	16.3	33.3	18.6
19	67	Female	No	No	-	-	>1200	6	Single	G2-G3	+	0/0	-	II	26	41.4	18.6
20	67	Female	No	No	-	-	1142.33	3	Multiple	G2-G3	+	0/0	-	IIIa	11.5	39.6	22.3
21	81	Female	No	No	-	-	>1200	7.5	Single	G2-G3	+	1/2	-	IIIb	12.7	29.6	10.4
22	66	Male	No	No	-	-	2.7	2.8	Single	G3	-	0/0	-	Ia	18.9	38.1	16.2
23	68	Female	No	No	-	-	4	10	Single	G2-G3	-	0/7	-	Ib	11.3	35.3	12.1
24	54	Male	No	No	-	-	17.2	3.5	Multiple	G2	-	0/0	-	II	16.1	37.3	25	√
25	64	Male	No	No	-	-	10.8	2	Single	G2	-	0/0	+	Ia	25.1	36.7	10
26	49	Male	No	No	-	-	599.2	3	Single	G2	+	0/0	-	IIIa	9.9	39.8	33.3
27	61	Male	No	Yes	-	-	937.1	2.5	Multiple	G2	-	0/3	+	II	302.5	31.1	42.1
28	64	Female	Yes	No	-	-	27.3	5.5	Single	G2-G3	-	0/4	-	Ib	11.3	38.9	20.5
29	64	Male	No	No	-	-	>1200	4.5	Single	G2-G3	+	0/0	-	II	121.1	30.4	87.5	√
30	56	Male	No	No	-	-	>1200	11	Single	G2-G3	+	4/4	-	IIIb	57.7	35.5	171

## Sheet: Table S2
Table S2. Information of RNA sequencing for the samples of ICC tissues and the adjunct normal tissues.
Samples	Aligned reads			Non-aligned reads			Mean of relative abundances			Mean of adjusted relative abundances
	Read counts	Unique counts		Read counts	Unique counts		Total reads	Aligned reads		Total reads	Aligned reads
ICC1	6095438	3758		9403042	723342		21.3155	1621.99		20.0796	1527.95
ICC2	6057026	4626		8653551	810708		18.0424	1309.34		17.9066	1299.49
ICC3	5840886	4199		8405163	638529		22.165	1391.02		22.7156	1425.57
Nor1	4270894	3356		9470639	549606		24.8508	1272.61		26.4031	1352.11
Nor2	5417590	3429		8608751	561620		24.8232	1579.93		25.8383	1644.54
Nor3	6427460	3527		8948955	563647		27.1106	1822.36		25.7415	1730.33

## Sheet: Table S3
Table S3. Gene expression in the ICC tissues against the adjunct normal tissues.
gene_id	baseMean	foldChange	P-value	adjusted P-value	Nor1	Nor2	Nor3	ICC1	ICC2	ICC3	product	GO_id	GO_term	pathway	pathway_description
ABCA3	605.799	4.27973	0.000159088	0.00202857	0.679508	0.550901	0.475294	2.14715	9.29792	2.25549	ATP binding cassette subfamily A member 3			path:hsa02010	ABC transporters
ABHD17C	388.656	5.22055	6.56e-07	1.87e-05	1.10316	1.75898	1.15885	6.89322	21.2965	6.44568	abhydrolase domain containing 17C	GO:0002084,GO:0008474,GO:0014069,GO:0018345,GO:1902817,GO:1905668	protein depalmitoylation|palmitoyl-(protein) hydrolase activity|postsynaptic density|protein palmitoylation|negative regulation of protein localization to microtubule|positive regulation of protein localization to endosome	path:hsa00062	Fatty acid elongation
ACSL4	6202.93	4.17668	0.000788059	0.0076544	3.83157	6.59888	5.41989	9.06019	24.8107	119.588	acyl-CoA synthetase long chain family member 4	GO:0004467,GO:0005524,GO:0005737,GO:0005741,GO:0005778,GO:0005789,GO:0005811,GO:0006629,GO:0006641,GO:0007584,GO:0008610,GO:0015908,GO:0016020,GO:0016021,GO:0030182,GO:0030307,GO:0031957,GO:0032307,GO:0035338,GO:0043025,GO:0044233,GO:0047676,GO:0060136,GO:0060996,GO:0070062,GO:0070672,GO:0102391	long-chain fatty acid-CoA ligase activity|ATP binding|cytoplasm|mitochondrial outer membrane|peroxisomal membrane|endoplasmic reticulum membrane|lipid droplet|lipid metabolic process|triglyceride metabolic process|response to nutrient|lipid biosynthetic process|fatty acid transport|membrane|integral component of membrane|neuron differentiation|positive regulation of cell growth|very long-chain fa…	path:hsa00061,path:hsa00071,path:hsa03320,path:hsa04146,path:hsa04216,path:hsa04714,path:hsa04920	Fatty acid biosynthesis|Fatty acid degradation|PPAR signaling pathway|Peroxisome|Ferroptosis|Thermogenesis|Adipocytokine signaling pathway
ADAM12	172.581	5.08358	0.000396653	0.00433031	0.0909343	0.0454215	0.0229493	0.252142	0.523185	0.858523	ADAM metallopeptidase domain 12
ADAM22	283.964	4.53568	0.000412134	0.00446871	0.0913045	0.120962	0.104046	2.35861	0.539926	0.328377	ADAM metallopeptidase domain 22	GO:0004222,GO:0005178,GO:0005886,GO:0007155,GO:0007162,GO:0007417,GO:0008344,GO:0016021,GO:0022011,GO:0030424	metalloendopeptidase activity|integrin binding|plasma membrane|cell adhesion|negative regulation of cell adhesion|central nervous system development|adult locomotory behavior|integral component of membrane|myelination in peripheral nervous system|axon
ADAMTS14	105.333	4.38461	0.000961524	0.00895195	0.0601492	0.100454	0.0303471	0.104513	1.36159	0.137518	ADAM metallopeptidase with thrombospondin type 1 motif 14	GO:0004222,GO:0005576,GO:0005578,GO:0030199,GO:0030574,GO:0046872	metalloendopeptidase activity|extracellular region|proteinaceous extracellular matrix|collagen fibril organization|collagen catabolic process|metal ion binding
ADAMTS16	216.33	10.3166	3.5e-06	7.87e-05	0.104503	0.0242516	0.00986093	5.16254	0.291386	0.0293031	ADAM metallopeptidase with thrombospondin type 1 motif 16	GO:0001658,GO:0003073,GO:0004222,GO:0005578,GO:0046872,GO:0048232,GO:1902017	branching involved in ureteric bud morphogenesis|regulation of systemic arterial blood pressure|metalloendopeptidase activity|proteinaceous extracellular matrix|metal ion binding|male gamete generation|regulation of cilium assembly
ADRA2C	142.54	5.76087	0.000641252	0.00648947	0.815481	0.25852	0.748516	14.376	0.322171	11.3868	adrenoceptor alpha 2C	GO:0004938,GO:0005737,GO:0005768,GO:0005886,GO:0005887,GO:0007186,GO:0007267,GO:0007565,GO:0010700,GO:0030168,GO:0030424,GO:0031694,GO:0032148,GO:0032811,GO:0035625,GO:0042803,GO:0043410,GO:0043679,GO:0045666,GO:0045907,GO:0046982,GO:0050796,GO:0051379,GO:0051930,GO:0070473,GO:0071875,GO:0071880	alpha2-adrenergic receptor activity|cytoplasm|endosome|plasma membrane|integral component of plasma membrane|G-protein coupled receptor signaling pathway|cell-cell signaling|female pregnancy|negative regulation of norepinephrine secretion|platelet activation|axon|alpha-2A adrenergic receptor binding|activation of protein kinase B activity|negative regulation of epinephrine secretion|epidermal gro…	path:hsa04022,path:hsa04080	cGMP-PKG signaling pathway|Neuroactive ligand-receptor interaction
AHNAK2	581.333	7.76524	1.04e-13	1.27e-11	0.0564941	0.147253	0.0875662	0.733968	1.26838	1.29552	AHNAK nucleoprotein 2	GO:0005634,GO:0005737,GO:0005829,GO:0005886,GO:0030018,GO:0030315,GO:0030659,GO:0042383,GO:0043034	nucleus|cytoplasm|cytosol|plasma membrane|Z disc|T-tubule|cytoplasmic vesicle membrane|sarcolemma|costamere
ALDH3A1	312.15	10.494	0.00028889	0.00334795	0.0473031	0.0968734	0.0232738	0.00766826	9.84307	0.627965	aldehyde dehydrogenase 3 family member A1	GO:0004028,GO:0004029,GO:0004030,GO:0005615,GO:0005783,GO:0005829,GO:0005886,GO:0006081,GO:0006805,GO:0008106,GO:0016021,GO:0018479,GO:0055114	3-chloroallyl aldehyde dehydrogenase activity|aldehyde dehydrogenase (NAD) activity|aldehyde dehydrogenase [NAD(P)+] activity|extracellular space|endoplasmic reticulum|cytosol|plasma membrane|cellular aldehyde metabolic process|xenobiotic metabolic process|alcohol dehydrogenase (NADP+) activity|integral component of membrane|benzaldehyde dehydrogenase (NAD+) activity|oxidation-reduction process	path:hsa00010,path:hsa00340,path:hsa00350,path:hsa00360,path:hsa00410,path:hsa00980,path:hsa00982,path:hsa05204	Glycolysis / Gluconeogenesis|Histidine metabolism|Tyrosine metabolism|Phenylalanine metabolism|beta-Alanine metabolism|Metabolism of xenobiotics by cytochrome P450|Drug metabolism - cytochrome P450|Chemical carcinogenesis
ANKRD18B	150.233	12.4816	2.28e-10	1.45e-08	0.0836414	0.0102272	0.00511856	2.94963	0.341487	0.122553	ankyrin repeat domain 18B
ANLN	1243.63	10.5579	2.04e-07	6.87e-06	0.520161	0.50491	0.283682	2.00533	23.0588	6.68789	anillin actin binding protein
ANTXR1	3212.72	4.39723	6.99e-07	1.97e-05	1.90197	1.17534	0.932835	17.1026	9.03946	3.4081	anthrax toxin receptor 1	GO:0001568,GO:0004888,GO:0005518,GO:0005886,GO:0009897,GO:0009986,GO:0010008,GO:0016021,GO:0022414,GO:0031258,GO:0031527,GO:0031532,GO:0034446,GO:0046872,GO:0051015,GO:0070062,GO:1901202,GO:1905050	blood vessel development|transmembrane signaling receptor activity|collagen binding|plasma membrane|external side of plasma membrane|cell surface|endosome membrane|integral component of membrane|reproductive process|lamellipodium membrane|filopodium membrane|actin cytoskeleton reorganization|substrate adhesion-dependent cell spreading|metal ion binding|actin filament binding|extracellular exosome…	path:hsa04621	NOD-like receptor signaling pathway
APOBEC3B	142.515	7.7669	0.000134056	0.00174997	0.565648	0.20921	0.324719	1.46281	8.77523	5.29757	apolipoprotein B mRNA editing enzyme catalytic subunit 3B	GO:0003723,GO:0005634,GO:0008270,GO:0010529,GO:0045087,GO:0047844,GO:0051607	RNA binding|nucleus|zinc ion binding|negative regulation of transposition|innate immune response|deoxycytidine deaminase activity|defense response to virus	path:hsa05170	Human immunodeficiency virus 1 infection
ARHGAP11A	494.401	5.05198	2.6e-06	6.04e-05	0.427589	0.509436	0.245455	1.86326	3.38702	3.97968	Rho GTPase activating protein 11A	GO:0005096,GO:0005829,GO:0007165,GO:0051056	GTPase activator activity|cytosol|signal transduction|regulation of small GTPase mediated signal transduction
ARNT2	778.146	5.34862	1.14e-05	0.000216281	1.03533	0.330564	0.571093	3.28489	5.8932	5.51071	aryl hydrocarbon receptor nuclear translocator 2	GO:0000978,GO:0000981,GO:0001077,GO:0001666,GO:0001701,GO:0003700,GO:0005634,GO:0005654,GO:0005667,GO:0005737,GO:0006355,GO:0006805,GO:0007417,GO:0007420,GO:0008284,GO:0017162,GO:0032355,GO:0043066,GO:0045893,GO:0045944,GO:0046982	RNA polymerase II proximal promoter sequence-specific DNA binding|RNA polymerase II transcription factor activity, sequence-specific DNA binding|transcriptional activator activity, RNA polymerase II proximal promoter sequence-specific DNA binding|response to hypoxia|in utero embryonic development|DNA binding transcription factor activity|nucleus|nucleoplasm|transcription factor complex|cytoplasm|…	path:hsa05200,path:hsa05202,path:hsa05211	Pathways in cancer|Transcriptional misregulation in cancer|Renal cell carcinoma
ASCL1	124.978	10.5666	0.000292445	0.00338509	0.0138986	0.156874	0	0	12.0889	0.0135132	achaete-scute family bHLH transcription factor 1
ASF1B	202.432	5.49417	4.69e-06	0.000101204	0.756684	0.711609	0.497224	3.61782	12.187	3.01182	anti-silencing function 1B histone chaperone	GO:0000790,GO:0005654,GO:0006335,GO:0006336,GO:0006351,GO:0006355,GO:0007275,GO:0007283,GO:0016569,GO:0030154,GO:0042393,GO:0043234	nuclear chromatin|nucleoplasm|DNA replication-dependent nucleosome assembly|DNA replication-independent nucleosome assembly|transcription, DNA-templated|regulation of transcription, DNA-templated|multicellular organism development|spermatogenesis|covalent chromatin modification|cell differentiation|histone binding|protein complex
ASNS	593.902	6.56704	1.45e-09	8e-08	0.853392	0.932816	0.753899	6.62174	7.53292	13.3348	asparagine synthetase (glutamine-hydrolyzing)			path:hsa00250	Alanine, aspartate and glutamate metabolism
ASPM	2594.88	8.09903	2.67e-05	0.000447537	0.633908	0.482517	0.372845	1.14704	17.475	9.35204	abnormal spindle microtubule assembly
AURKA	392.115	5.02416	4.93e-05	0.000751237	0.650175	0.835203	0.407466	1.89666	7.64388	6.55454	aurora kinase A			path:hsa04114,path:hsa04914	Oocyte meiosis|Progesterone-mediated oocyte maturation
AURKB	139.519	9.65027	6.08e-06	0.000126439	0.168292	0.185768	0.0317474	0.59341	3.55548	0.997013	aurora kinase B	GO:0000122,GO:0000779,GO:0000780,GO:0002903,GO:0004674,GO:0004712,GO:0005524,GO:0005634,GO:0005654,GO:0005819,GO:0005829,GO:0005876,GO:0006468,GO:0007051,GO:0007062,GO:0007568,GO:0008283,GO:0008608,GO:0009838,GO:0010369,GO:0016570,GO:0016925,GO:0019900,GO:0030496,GO:0031145,GO:0031577,GO:0031616,GO:0032091,GO:0032133,GO:0032212,GO:0032466,GO:0032467,GO:0034501,GO:0034644,GO:0035174,GO:0036089,GO:…	negative regulation of transcription from RNA polymerase II promoter|condensed chromosome, centromeric region|condensed nuclear chromosome, centromeric region|negative regulation of B cell apoptotic process|protein serine/threonine kinase activity|protein serine/threonine/tyrosine kinase activity|ATP binding|nucleus|nucleoplasm|spindle|cytosol|spindle microtubule|protein phosphorylation|spindle o…
B3GNT3	638.929	5.62279	3.33e-05	0.000539742	2.16275	0.576806	0.687199	23.7185	1.30491	13.2171	UDP-GlcNAc:betaGal beta-1,3-N-acetylglucosaminyltransferase 3			path:hsa00601	Glycosphingolipid biosynthesis - lacto and neolacto series
B4GALNT4	145.383	11.6013	3.63e-07	1.13e-05	0.0399187	0.0661788	0.06662	3.1461	0.340472	1.02793	beta-1,4-N-acetyl-galactosaminyltransferase 4	GO:0008376,GO:0016021,GO:0032580,GO:0033842	acetylgalactosaminyltransferase activity|integral component of membrane|Golgi cisterna membrane|N-acetyl-beta-glucosaminyl-glycoprotein 4-beta-N-acetylgalactosaminyltransferase activity
BHLHE41	324.214	4.33688	0.000521801	0.00545376	1.14348	0.644616	0.167583	2.47188	6.5781	2.99287	basic helix-loop-helix family member e41	GO:0000122,GO:0000978,GO:0001078,GO:0001102,GO:0001191,GO:0003705,GO:0003714,GO:0005634,GO:0006351,GO:0008283,GO:0009887,GO:0010832,GO:0010944,GO:0030154,GO:0032922,GO:0042803,GO:0042826,GO:0043425,GO:0043426,GO:0045892,GO:0046982,GO:0070888	negative regulation of transcription from RNA polymerase II promoter|RNA polymerase II proximal promoter sequence-specific DNA binding|transcriptional repressor activity, RNA polymerase II proximal promoter sequence-specific DNA binding|RNA polymerase II activating transcription factor binding|transcriptional repressor activity, RNA polymerase II transcription factor binding|transcription factor …	path:hsa04710	Circadian rhythm
BIRC5	378.77	9.18471	1e-06	2.65e-05	0.483664	0.361254	0.383777	2.10199	13.3595	6.84312	baculoviral IAP repeat containing 5	GO:0000086,GO:0000775,GO:0000777,GO:0000910,GO:0005634,GO:0005737,GO:0005814,GO:0005829,GO:0005876,GO:0005881,GO:0006351,GO:0006468,GO:0007059,GO:0008017,GO:0008270,GO:0015631,GO:0030496,GO:0031021,GO:0031503,GO:0031536,GO:0031577,GO:0032133,GO:0042803,GO:0043027,GO:0043066,GO:0043154,GO:0045892,GO:0045931,GO:0048037,GO:0051301,GO:0051303	G2/M transition of mitotic cell cycle|chromosome, centromeric region|condensed chromosome kinetochore|cytokinesis|nucleus|cytoplasm|centriole|cytosol|spindle microtubule|cytoplasmic microtubule|transcription, DNA-templated|protein phosphorylation|chromosome segregation|microtubule binding|zinc ion binding|tubulin binding|midbody|interphase microtubule organizing center|protein complex localizatio…	path:hsa01524,path:hsa04210,path:hsa04215,path:hsa04390,path:hsa05161,path:hsa05200,path:hsa05210	Platinum drug resistance|Apoptosis|Apoptosis - multiple species|Hippo signaling pathway|Hepatitis B|Pathways in cancer|Colorectal cancer
BLM	289.878	5.11679	1.51e-05	0.000273517	0.148441	0.216243	0.213046	0.50057	1.99289	3.05149	Bloom syndrome RecQ like helicase			path:hsa03440,path:hsa03460	Homologous recombination|Fanconi anemia pathway
BRCA1	811.389	4.31402	1.5e-05	0.000272262	0.62142	0.423158	0.472113	1.90639	5.25529	2.86437	BRCA1, DNA repair associated			path:hsa01524,path:hsa03440,path:hsa03460,path:hsa04120,path:hsa04151,path:hsa05206,path:hsa05224	Platinum drug resistance|Homologous recombination|Fanconi anemia pathway|Ubiquitin mediated proteolysis|PI3K-Akt signaling pathway|MicroRNAs in cancer|Breast cancer
BUB1	448.638	9.65918	2.58e-06	6.01e-05	0.324836	0.305778	0.0920698	1.21188	8.91257	4.42332	BUB1 mitotic checkpoint serine/threonine kinase			path:hsa04110,path:hsa04114,path:hsa04914	Cell cycle|Oocyte meiosis|Progesterone-mediated oocyte maturation
BUB1B	372.137	9.53457	1.09e-08	5.03e-07	0.274538	0.293451	0.101813	1.66577	6.6204	3.37059	BUB1 mitotic checkpoint serine/threonine kinase B			path:hsa04110,path:hsa05166	Cell cycle|Human T-cell leukemia virus 1 infection
C12orf75	648.527	5.5139	1.01e-10	6.98e-09	5.07186	3.074	2.18734	53.4426	22.1336	14.3851	chromosome 12 open reading frame 75
C19orf33	128.964	13.9165	7.71e-05	0.00109852	0.161723	0.188915	0	0.0853082	20.5619	0.688311	chromosome 19 open reading frame 33	GO:0005634,GO:0005829,GO:0005886	nucleus|cytosol|plasma membrane
C2CD4A	190.866	26.2935	7.01e-10	4.08e-08	0.0830491	0.0219679	0.0519678	6.3494	0.12687	5.86737	C2 calcium dependent domain containing 4A	GO:0005509,GO:0005544,GO:0005634,GO:0005886	calcium ion binding|calcium-dependent phospholipid binding|nucleus|plasma membrane
C3orf52	147.713	4.2376	0.000244781	0.0029291	0.669217	0.377628	0.223737	5.54082	3.02529	0.610977	chromosome 3 open reading frame 52	GO:0005789,GO:0016021	endoplasmic reticulum membrane|integral component of membrane
C5orf30	233.692	4.37434	0.000147599	0.00190338	0.442568	0.484829	0.559551	5.68431	3.51796	1.61825	chromosome 5 open reading frame 30	GO:0005737,GO:0010764,GO:0015031,GO:0035869,GO:0060271,GO:1900016	cytoplasm|negative regulation of fibroblast migration|protein transport|ciliary transition zone|cilium assembly|negative regulation of cytokine production involved in inflammatory response
CCDC74A	138.981	5.67868	0.000506619	0.00534008	0.0987138	0.151642	0.174892	2.18211	3.07997	0.283867	coiled-coil domain containing 74A
CCNA2	477.625	6.5103	4.32e-05	0.000673849	0.843897	0.579486	0.331433	1.94896	15.7961	5.82701	cyclin A2			path:hsa04110,path:hsa04152,path:hsa04218,path:hsa04914,path:hsa05161,path:hsa05165,path:hsa05169,path:hsa05203	Cell cycle|AMPK signaling pathway|Cellular senescence|Progesterone-mediated oocyte maturation|Hepatitis B|Human papillomavirus infection|Epstein-Barr virus infection|Viral carcinogenesis
CCNB1	673.13	7.53764	7.78e-06	0.000155164	1.12189	0.836934	0.792788	3.24782	25.4849	12.5605	cyclin B1			path:hsa04068,path:hsa04110,path:hsa04114,path:hsa04115,path:hsa04218,path:hsa04914,path:hsa05170	FoxO signaling pathway|Cell cycle|Oocyte meiosis|p53 signaling pathway|Cellular senescence|Progesterone-mediated oocyte maturation|Human immunodeficiency virus 1 infection
CCNB2	259.607	9.6165	4.51e-07	1.36e-05	0.421069	0.347907	0.321723	1.68213	11.1304	9.254	cyclin B2			path:hsa04068,path:hsa04110,path:hsa04114,path:hsa04115,path:hsa04218,path:hsa04914,path:hsa05166,path:hsa05170	FoxO signaling pathway|Cell cycle|Oocyte meiosis|p53 signaling pathway|Cellular senescence|Progesterone-mediated oocyte maturation|Human T-cell leukemia virus 1 infection|Human immunodeficiency virus 1 infection
CCNE2	298.007	4.52921	0.00027076	0.00318498	0.282468	0.574485	0.209705	0.732799	4.55886	3.5073	cyclin E2			path:hsa04110,path:hsa04114,path:hsa04115,path:hsa04151,path:hsa04218,path:hsa04934,path:hsa05161,path:hsa05162,path:hsa05165,path:hsa05169,path:hsa05200,path:hsa05203,path:hsa05206,path:hsa05215,path:hsa05222,path:hsa05226	Cell cycle|Oocyte meiosis|p53 signaling pathway|PI3K-Akt signaling pathway|Cellular senescence|Cushing syndrome|Hepatitis B|Measles|Human papillomavirus infection|Epstein-Barr virus infection|Pathways in cancer|Viral carcinogenesis|MicroRNAs in cancer|Prostate cancer|Small cell lung cancer|Gastric cancer
CCNF	276.969	4.82419	0.000264086	0.00311567	0.367903	0.345143	0.242849	0.87763	6.41601	1.85596	cyclin F	GO:0000209,GO:0000320,GO:0001890,GO:0004842,GO:0005634,GO:0005813,GO:0005814,GO:0005829,GO:0010826,GO:0016567,GO:0019005,GO:0030054,GO:0031146,GO:0043687,GO:0051301	protein polyubiquitination|re-entry into mitotic cell cycle|placenta development|ubiquitin-protein transferase activity|nucleus|centrosome|centriole|cytosol|negative regulation of centrosome duplication|protein ubiquitination|SCF ubiquitin ligase complex|cell junction|SCF-dependent proteasomal ubiquitin-dependent protein catabolic process|post-translational protein modification|cell division
CD24	8219.5	5.61802	0.000116983	0.00156295	24.8934	10.1557	7.00668	50.4058	176.444	142.455	CD24 molecule	GO:0016021	integral component of membrane	path:hsa04640	Hematopoietic cell lineage
CDC20	326.22	9.93122	5.3e-05	0.000795454	0.792063	0.273635	0.127822	1.25715	20.6187	7.71978	cell division cycle 20			path:hsa04110,path:hsa04114,path:hsa04120,path:hsa05166,path:hsa05203	Cell cycle|Oocyte meiosis|Ubiquitin mediated proteolysis|Human T-cell leukemia virus 1 infection|Viral carcinogenesis
CDC45	179.289	6.43782	2.2e-05	0.000378373	0.18347	0.270241	0.13211	0.939489	4.50969	1.69133	cell division cycle 45			path:hsa04110	Cell cycle
CDC6	341.253	4.99611	0.000206478	0.00254331	0.785072	0.417644	0.227573	2.06871	5.45405	3.49038	cell division cycle 6			path:hsa04110	Cell cycle
CDCA2	389.312	9.87558	5.83e-06	0.000122316	0.154458	0.0660569	0.046381	0.562892	5.29073	0.973591	cell division cycle associated 2	GO:0005654,GO:0005694,GO:0005829,GO:0007049,GO:0035307,GO:0051301	nucleoplasm|chromosome|cytosol|cell cycle|positive regulation of protein dephosphorylation|cell division
CDCA3	101.605	5.16049	8.09e-05	0.00114357	0.207693	0.242963	0.158888	0.711268	3.40364	1.86525	cell division cycle associated 3	GO:0005829,GO:0005913,GO:0007049,GO:0016567,GO:0051301	cytosol|cell-cell adherens junction|cell cycle|protein ubiquitination|cell division
CDCA5	203.232	8.85386	3.61e-07	1.12e-05	0.185498	0.188239	0.10937	0.971081	5.12856	2.15103	cell division cycle associated 5	GO:0000278,GO:0000775,GO:0000790,GO:0003682,GO:0005634,GO:0005654,GO:0005694,GO:0005737,GO:0005829,GO:0006302,GO:0007062,GO:0007064,GO:0007076,GO:0007080,GO:0008278,GO:0031536,GO:0051301,GO:0071922	mitotic cell cycle|chromosome, centromeric region|nuclear chromatin|chromatin binding|nucleus|nucleoplasm|chromosome|cytoplasm|cytosol|double-strand break repair|sister chromatid cohesion|mitotic sister chromatid cohesion|mitotic chromosome condensation|mitotic metaphase plate congression|cohesin complex|positive regulation of exit from mitosis|cell division|regulation of cohesin loading	path:hsa05206	MicroRNAs in cancer
CDCA7	201.394	9.12675	6.14e-10	3.64e-08	0.143325	0.184138	0.241171	1.38885	2.01847	6.52744	cell division cycle associated 7	GO:0005634,GO:0005654,GO:0005829,GO:0006351,GO:0006355,GO:0006915,GO:0042127	nucleus|nucleoplasm|cytosol|transcription, DNA-templated|regulation of transcription, DNA-templated|apoptotic process|regulation of cell proliferation
CDCA8	178.194	8.08619	5.15e-05	0.000777985	0.216735	0.0936122	0.152153	0.789789	6.24182	2.80536	cell division cycle associated 8	GO:0000775,GO:0005730,GO:0005737,GO:0005819,GO:0007049,GO:0032133,GO:0043234,GO:0051301	chromosome, centromeric region|nucleolus|cytoplasm|spindle|cell cycle|chromosome passenger complex|protein complex|cell division
CDH11	2114.7	6.11662	1.01e-06	2.65e-05	1.09191	0.811043	0.765391	24.8901	4.45504	4.07317	cadherin 11	GO:0001501,GO:0001503,GO:0005509,GO:0005737,GO:0005886,GO:0007155,GO:0007156,GO:0016021,GO:0021957,GO:0034332,GO:0070062	skeletal system development|ossification|calcium ion binding|cytoplasm|plasma membrane|cell adhesion|homophilic cell adhesion via plasma membrane adhesion molecules|integral component of membrane|corticospinal tract morphogenesis|adherens junction organization|extracellular exosome
CDK1	647.475	10.3216	2.58e-08	1.09e-06	0.371473	0.457376	0.223243	2.14884	12.6041	5.6123	cyclin dependent kinase 1			path:hsa04110,path:hsa04114,path:hsa04115,path:hsa04218,path:hsa04540,path:hsa04914,path:hsa05168,path:hsa05170,path:hsa05203	Cell cycle|Oocyte meiosis|p53 signaling pathway|Cellular senescence|Gap junction|Progesterone-mediated oocyte maturation|Herpes simplex infection|Human immunodeficiency virus 1 infection|Viral carcinogenesis
CDKN2A	194.824	5.15211	8.93e-05	0.00124458	0.0712249	0.11724	0.219689	0.420848	2.33716	0.646235	cyclin dependent kinase inhibitor 2A			path:hsa01522,path:hsa01524,path:hsa04110,path:hsa04115,path:hsa04218,path:hsa04934,path:hsa05163,path:hsa05166,path:hsa05200,path:hsa05203,path:hsa05206,path:hsa05212,path:hsa05214,path:hsa05218,path:hsa05219,path:hsa05220,path:hsa05223,path:hsa05225	Endocrine resistance|Platinum drug resistance|Cell cycle|p53 signaling pathway|Cellular senescence|Cushing syndrome|Human cytomegalovirus infection|Human T-cell leukemia virus 1 infection|Pathways in cancer|Viral carcinogenesis|MicroRNAs in cancer|Pancreatic cancer|Glioma|Melanoma|Bladder cancer|Chronic myeloid leukemia|Non-small cell lung cancer|Hepatocellular carcinoma
CDKN2B	527.434	4.15682	8.16e-07	2.22e-05	1.42227	0.949746	0.547936	6.95674	5.0228	5.24387	cyclin dependent kinase inhibitor 2B			path:hsa04068,path:hsa04110,path:hsa04218,path:hsa04350,path:hsa04934,path:hsa05166,path:hsa05200,path:hsa05203,path:hsa05222,path:hsa05226	FoxO signaling pathway|Cell cycle|Cellular senescence|TGF-beta signaling pathway|Cushing syndrome|Human T-cell leukemia virus 1 infection|Pathways in cancer|Viral carcinogenesis|Small cell lung cancer|Gastric cancer
CDKN3	195.647	6.5701	0.00101187	0.00932803	0.260632	0.206783	0.114754	0.523587	3.89768	5.98074	cyclin dependent kinase inhibitor 3
CDT1	165.564	6.70993	5.6e-06	0.000118338	0.539601	0.278066	0.164692	2.24842	6.03546	2.41939	chromatin licensing and DNA replication factor 1
CEACAM7	1264.28	51.0507	1.61e-08	7.16e-07	0.0328508	0.0188326	0.00917897	67.705	0	0.549388	carcinoembryonic antigen related cell adhesion molecule 7	GO:0005576,GO:0005886,GO:0006501,GO:0016021,GO:0031225	extracellular region|plasma membrane|C-terminal protein lipidation|integral component of membrane|anchored component of membrane
CELSR1	1113.67	4.54824	0.000429765	0.00464408	1.23413	0.323335	0.356436	2.71512	7.1602	3.05682	cadherin EGF LAG seven-pass G-type receptor 1	GO:0001736,GO:0001764,GO:0001843,GO:0001942,GO:0004888,GO:0004930,GO:0005509,GO:0005654,GO:0005886,GO:0005887,GO:0007156,GO:0007186,GO:0007266,GO:0007417,GO:0007626,GO:0009952,GO:0016021,GO:0032956,GO:0042060,GO:0042249,GO:0042472,GO:0045176,GO:0046983,GO:0048105,GO:0060071,GO:0060488,GO:0060489,GO:0060490,GO:0090179,GO:0090251	establishment of planar polarity|neuron migration|neural tube closure|hair follicle development|transmembrane signaling receptor activity|G-protein coupled receptor activity|calcium ion binding|nucleoplasm|plasma membrane|integral component of plasma membrane|homophilic cell adhesion via plasma membrane adhesion molecules|G-protein coupled receptor signaling pathway|Rho protein signal transductio…
CENPA	119.576	21.0045	4.72e-08	1.82e-06	0.162902	0.0472164	0.0231178	1.24475	9.25836	5.22635	centromere protein A	GO:0000132,GO:0000281,GO:0000775,GO:0000778,GO:0000780,GO:0000788,GO:0000939,GO:0003682,GO:0005634,GO:0005654,GO:0005829,GO:0006334,GO:0007062,GO:0016032,GO:0031492,GO:0031618,GO:0034080,GO:0046982,GO:0051382,GO:0071459	establishment of mitotic spindle orientation|mitotic cytokinesis|chromosome, centromeric region|condensed nuclear chromosome kinetochore|condensed nuclear chromosome, centromeric region|nuclear nucleosome|condensed chromosome inner kinetochore|chromatin binding|nucleus|nucleoplasm|cytosol|nucleosome assembly|sister chromatid cohesion|viral process|nucleosomal DNA binding|nuclear pericentric heter…
CENPE	670.357	5.12842	0.000116431	0.00155688	0.186539	0.263412	0.105875	0.415846	3.99462	1.29199	centromere protein E	GO:0000278,GO:0000775,GO:0000776,GO:0000777,GO:0000779,GO:0003777,GO:0005524,GO:0005634,GO:0005654,GO:0005694,GO:0005828,GO:0005829,GO:0005871,GO:0005874,GO:0006890,GO:0007018,GO:0007052,GO:0007059,GO:0007062,GO:0007079,GO:0007080,GO:0007275,GO:0008017,GO:0015630,GO:0016020,GO:0016887,GO:0019886,GO:0030071,GO:0030496,GO:0043515,GO:0045860,GO:0051301,GO:0051310,GO:0051315,GO:0051382,GO:0099606,GO:…	mitotic cell cycle|chromosome, centromeric region|kinetochore|condensed chromosome kinetochore|condensed chromosome, centromeric region|microtubule motor activity|ATP binding|nucleus|nucleoplasm|chromosome|kinetochore microtubule|cytosol|kinesin complex|microtubule|retrograde vesicle-mediated transport, Golgi to ER|microtubule-based movement|mitotic spindle organization|chromosome segregation|sis…
CENPF	4759.7	14.6246	3.03e-08	1.25e-06	0.498102	0.384323	0.242148	2.012	33.5229	8.31671	centromere protein F
CENPI	353.253	7.85897	6.31e-05	0.000917229	0.219694	0.0836104	0.0657271	0.627908	4.28165	1.19744	centromere protein I	GO:0000776,GO:0005654,GO:0005829,GO:0007062,GO:0007548,GO:0016604,GO:0034080	kinetochore|nucleoplasm|cytosol|sister chromatid cohesion|sex differentiation|nuclear body|CENP-A containing nucleosome assembly
CENPK	144.552	4.35749	3.36e-05	0.000543562	0.138668	0.104357	0.0464668	0.43587	0.82851	0.395363	centromere protein K	GO:0000777,GO:0005654,GO:0005829,GO:0007062,GO:0034080	condensed chromosome kinetochore|nucleoplasm|cytosol|sister chromatid cohesion|CENP-A containing nucleosome assembly
CENPL	231.036	4.56646	0.000459951	0.00492354	0.381807	0.244991	0.38619	1.34358	6.002	2.43016	centromere protein L	GO:0000775,GO:0005654,GO:0005829,GO:0007062,GO:0034080	chromosome, centromeric region|nucleoplasm|cytosol|sister chromatid cohesion|CENP-A containing nucleosome assembly
CENPM	108.042	8.01731	3.63e-05	0.000581438	0.0697313	0.0311244	0.0787528	0.411789	1.44211	0.945867	centromere protein M	GO:0000777,GO:0005654,GO:0005829,GO:0007062,GO:0034080	condensed chromosome kinetochore|nucleoplasm|cytosol|sister chromatid cohesion|CENP-A containing nucleosome assembly
CEP55	546.25	17.8242	1.46e-11	1.23e-09	0.216323	0.285471	0.137508	1.85146	16.5732	4.84647	centrosomal protein 55	GO:0000281,GO:0000920,GO:0005813,GO:0005814,GO:0005815,GO:0005886,GO:0016020,GO:0030496,GO:0032154,GO:0045171,GO:0045184,GO:0072001,GO:0090543,GO:1904888	mitotic cytokinesis|cell separation after cytokinesis|centrosome|centriole|microtubule organizing center|plasma membrane|membrane|midbody|cleavage furrow|intercellular bridge|establishment of protein localization|renal system development|Flemming body|cranial skeletal system development
CFAP47	106.288	6.87468	0.000679401	0.00678932	0.00543926	0.0148923	0.0199817	0.0447311	0.948126	0.0399283	cilia and flagella associated protein 47
CHAF1B	179.88	4.5249	2.69e-05	0.000449568	0.385148	0.162331	0.136529	1.54829	2.00503	1.39838	chromatin assembly factor 1 subunit B	GO:0000790,GO:0003682,GO:0005634,GO:0005654,GO:0005737,GO:0006260,GO:0006281,GO:0006335,GO:0006351,GO:0006355,GO:0006461,GO:0007049,GO:0031497,GO:0033186,GO:0042393,GO:0043234,GO:0051082	nuclear chromatin|chromatin binding|nucleus|nucleoplasm|cytoplasm|DNA replication|DNA repair|DNA replication-dependent nucleosome assembly|transcription, DNA-templated|regulation of transcription, DNA-templated|protein complex assembly|cell cycle|chromatin assembly|CAF-1 complex|histone binding|protein complex|unfolded protein binding
CHEK1	322.772	6.1632	2.92e-08	1.21e-06	0.508955	0.317855	0.16348	3.29917	4.28051	1.3817	checkpoint kinase 1			path:hsa04110,path:hsa04115,path:hsa04218,path:hsa05166,path:hsa05170,path:hsa05203	Cell cycle|p53 signaling pathway|Cellular senescence|Human T-cell leukemia virus 1 infection|Human immunodeficiency virus 1 infection|Viral carcinogenesis
CIP2A	512.183	5.45439	1.63e-06	4.02e-05	0.339061	0.366336	0.165217	1.35541	4.50482	2.00014	cell proliferation regulating inhibitor of protein phosphatase 2A
CKAP2L	349.878	11.1373	3.23e-07	1.02e-05	0.186773	0.0922493	0.0739123	0.742727	3.94522	3.00263	cytoskeleton associated protein 2 like	GO:0000922,GO:0005813,GO:0005829,GO:0072686	spindle pole|centrosome|cytosol|mitotic spindle
CLDN4	950.389	6.29405	1.1e-09	6.21e-08	8.24019	3.96445	1.65404	65.209	27.2849	28.0977	claudin 4			path:hsa04514,path:hsa04530,path:hsa04670,path:hsa05160	Cell adhesion molecules (CAMs)|Tight junction|Leukocyte transendothelial migration|Hepatitis C
CLSPN	305.927	4.75823	0.000474463	0.00505457	0.206694	0.171217	0.0424451	0.413087	2.11231	0.775446	claspin
COCH	170.161	7.05842	4.46e-06	9.7e-05	0.152534	0	0.314993	2.16349	0.0442192	4.26243	cochlin
COL10A1	1611.07	23.5396	8.78e-13	9.27e-11	0.207961	0.106233	0.0241023	15.0354	1.00959	2.00358	collagen type X alpha 1 chain	GO:0001501,GO:0005576,GO:0005578,GO:0005581,GO:0005788,GO:0005938,GO:0030198,GO:0030574,GO:0046872	skeletal system development|extracellular region|proteinaceous extracellular matrix|collagen trimer|endoplasmic reticulum lumen|cell cortex|extracellular matrix organization|collagen catabolic process|metal ion binding	path:hsa04974	Protein digestion and absorption
COL11A1	515.441	33.0158	1.81e-18	5.54e-16	0.0639279	0.0506052	0.00801218	3.01573	2.00329	1.90499	collagen type XI alpha 1 chain	GO:0001502,GO:0001503,GO:0002063,GO:0005201,GO:0005576,GO:0005592,GO:0005615,GO:0005788,GO:0006029,GO:0007601,GO:0007605,GO:0030198,GO:0030199,GO:0030574,GO:0030674,GO:0035987,GO:0035989,GO:0042472,GO:0046872,GO:0048704,GO:0050840,GO:0050910,GO:0055010	cartilage condensation|ossification|chondrocyte development|extracellular matrix structural constituent|extracellular region|collagen type XI trimer|extracellular space|endoplasmic reticulum lumen|proteoglycan metabolic process|visual perception|sensory perception of sound|extracellular matrix organization|collagen fibril organization|collagen catabolic process|protein binding, bridging|endoderma…	path:hsa04974	Protein digestion and absorption
COL15A1	1327.34	7.93091	1.69e-09	9.11e-08	1.93539	0.650642	0.448092	11.7159	8.54493	10.9902	collagen type XV alpha 1 chain	GO:0001525,GO:0005198,GO:0005576,GO:0005582,GO:0005615,GO:0005788,GO:0007155,GO:0007165,GO:0016021,GO:0030154,GO:0030574,GO:0031012,GO:0070062	angiogenesis|structural molecule activity|extracellular region|collagen type XV trimer|extracellular space|endoplasmic reticulum lumen|cell adhesion|signal transduction|integral component of membrane|cell differentiation|collagen catabolic process|extracellular matrix|extracellular exosome	path:hsa04974	Protein digestion and absorption
COL1A1	23280.1	8.01078	2.99e-20	1.32e-17	36.614	12.693	9.08811	403.401	137.658	122.448	collagen type I alpha 1 chain			path:hsa04151,path:hsa04510,path:hsa04512,path:hsa04611,path:hsa04926,path:hsa04933,path:hsa04974,path:hsa05146,path:hsa05165	PI3K-Akt signaling pathway|Focal adhesion|ECM-receptor interaction|Platelet activation|Relaxin signaling pathway|AGE-RAGE signaling pathway in diabetic complications|Protein digestion and absorption|Amoebiasis|Human papillomavirus infection
COL1A2	28146.5	5.71214	2.61e-12	2.62e-10	44.8173	34.7848	18.7954	502.369	206.343	151.544	collagen type I alpha 2 chain			path:hsa04151,path:hsa04510,path:hsa04512,path:hsa04611,path:hsa04926,path:hsa04933,path:hsa04974,path:hsa05146,path:hsa05165	PI3K-Akt signaling pathway|Focal adhesion|ECM-receptor interaction|Platelet activation|Relaxin signaling pathway|AGE-RAGE signaling pathway in diabetic complications|Protein digestion and absorption|Amoebiasis|Human papillomavirus infection
COL5A2	6678.96	4.03292	5.64e-07	1.65e-05	6.50493	5.60356	3.70012	59.787	21.6375	20.4239	collagen type V alpha 2 chain	GO:0001501,GO:0001503,GO:0005201,GO:0005576,GO:0005588,GO:0005615,GO:0005788,GO:0030198,GO:0030199,GO:0030574,GO:0031012,GO:0043588,GO:0046332,GO:0046872,GO:0048592,GO:0071230,GO:1903225	skeletal system development|ossification|extracellular matrix structural constituent|extracellular region|collagen type V trimer|extracellular space|endoplasmic reticulum lumen|extracellular matrix organization|collagen fibril organization|collagen catabolic process|extracellular matrix|skin development|SMAD binding|metal ion binding|eye morphogenesis|cellular response to amino acid stimulus|nega…	path:hsa04974	Protein digestion and absorption
COL8A1	1202.51	13.114	3.69e-21	1.84e-18	1.12468	0.708094	0.398441	25.5464	10.0402	9.17306	collagen type VIII alpha 1 chain	GO:0001525,GO:0005576,GO:0005591,GO:0005788,GO:0007155,GO:0010811,GO:0030198,GO:0030574,GO:0031012,GO:0035987,GO:0048593,GO:0050673,GO:0070062	angiogenesis|extracellular region|collagen type VIII trimer|endoplasmic reticulum lumen|cell adhesion|positive regulation of cell-substrate adhesion|extracellular matrix organization|collagen catabolic process|extracellular matrix|endodermal cell differentiation|camera-type eye morphogenesis|epithelial cell proliferation|extracellular exosome
COL8A2	765.911	5.55605	0.000301442	0.00347159	0.786567	0.450345	0.738126	5.63252	17.486	1.69	collagen type VIII alpha 2 chain	GO:0001525,GO:0005201,GO:0005576,GO:0005578,GO:0005581,GO:0005604,GO:0005788,GO:0030198,GO:0030574,GO:0030674,GO:0048593,GO:0050673,GO:0098609	angiogenesis|extracellular matrix structural constituent|extracellular region|proteinaceous extracellular matrix|collagen trimer|basement membrane|endoplasmic reticulum lumen|extracellular matrix organization|collagen catabolic process|protein binding, bridging|camera-type eye morphogenesis|epithelial cell proliferation|cell-cell adhesion
COLCA1	1406.49	17.7874	5.58e-07	1.64e-05	0.15996	0.108451	0.0732333	2.02103	35.986	0.232847	colorectal cancer associated 1	GO:0016020,GO:0016021	membrane|integral component of membrane
COLCA2	120.446	8.98455	1.96e-07	6.68e-06	0.120365	0.0434611	0.0649911	1.68196	1.46206	0.557482	colorectal cancer associated 2	GO:0005737	cytoplasm
COMP	1206.48	94.5781	4.53e-33	1.2e-29	0.194473	0.113034	0.0230508	58.3263	17.9206	2.66672	cartilage oligomeric matrix protein	GO:0001501,GO:0002020,GO:0003417,GO:0005201,GO:0005509,GO:0005518,GO:0005576,GO:0005578,GO:0005615,GO:0006915,GO:0007155,GO:0008201,GO:0009887,GO:0030198,GO:0043066,GO:0043395,GO:0060173,GO:0070062	skeletal system development|protease binding|growth plate cartilage development|extracellular matrix structural constituent|calcium ion binding|collagen binding|extracellular region|proteinaceous extracellular matrix|extracellular space|apoptotic process|cell adhesion|heparin binding|animal organ morphogenesis|extracellular matrix organization|negative regulation of apoptotic process|heparan sulf…	path:hsa04145,path:hsa04151,path:hsa04510,path:hsa04512,path:hsa05144,path:hsa05165	Phagosome|PI3K-Akt signaling pathway|Focal adhesion|ECM-receptor interaction|Malaria|Human papillomavirus infection
CORIN	155.883	15.9044	3.52e-07	1.1e-05	0.0124387	0.00500394	0.0139223	3.85476	0.0317083	0.422215	corin, serine peptidase	GO:0003050,GO:0004252,GO:0005576,GO:0005886,GO:0005887,GO:0007565,GO:0008217,GO:0009986,GO:0015629,GO:0016021,GO:0016486,GO:0016604,GO:0035813,GO:1903779	regulation of systemic arterial blood pressure by atrial natriuretic peptide|serine-type endopeptidase activity|extracellular region|plasma membrane|integral component of plasma membrane|female pregnancy|regulation of blood pressure|cell surface|actin cytoskeleton|integral component of membrane|peptide hormone processing|nuclear body|regulation of renal sodium excretion|regulation of cardiac cond…
CPLX2	1348.45	13.5055	3.06e-05	0.000500315	0.00805463	0.00435506	0.699224	0.0044481	0	36.3055	complexin 2	GO:0000149,GO:0005634,GO:0005829,GO:0006904,GO:0016079,GO:0017075,GO:0030054,GO:0030425,GO:0031201,GO:0031915,GO:0042629,GO:0043025,GO:0043195,GO:0043303,GO:0045202,GO:0048306,GO:0070033	SNARE binding|nucleus|cytosol|vesicle docking involved in exocytosis|synaptic vesicle exocytosis|syntaxin-1 binding|cell junction|dendrite|SNARE complex|positive regulation of synaptic plasticity|mast cell granule|neuronal cell body|terminal bouton|mast cell degranulation|synapse|calcium-dependent protein binding|synaptobrevin 2-SNAP-25-syntaxin-1a-complexin II complex	path:hsa04721	Synaptic vesicle cycle
CPNE7	138.713	6.4261	0.000297445	0.003433	0.046452	0.0652266	0.0740718	1.89544	0.279148	0.854697	copine 7	GO:0005215,GO:0005634,GO:0005737,GO:0005886,GO:0006629,GO:0046474,GO:0070062,GO:0071277	transporter activity|nucleus|cytoplasm|plasma membrane|lipid metabolic process|glycerophospholipid biosynthetic process|extracellular exosome|cellular response to calcium ion
CRABP2	144.26	9.59419	0.00077456	0.00755552	0.0828948	0.0445621	0.141939	0.274191	18.9667	0.158945	cellular retinoic acid binding protein 2	GO:0001972,GO:0005501,GO:0005654,GO:0005783,GO:0005829,GO:0006355,GO:0007165,GO:0008544,GO:0016918,GO:0019841,GO:0035115,GO:0042573,GO:0048385,GO:0048672,GO:0070062	retinoic acid binding|retinoid binding|nucleoplasm|endoplasmic reticulum|cytosol|regulation of transcription, DNA-templated|signal transduction|epidermis development|retinal binding|retinol binding|embryonic forelimb morphogenesis|retinoic acid metabolic process|regulation of retinoic acid receptor signaling pathway|positive regulation of collateral sprouting|extracellular exosome
CREB3L1	173.115	10.116	1.55e-05	0.00027968	0.144789	0.0137895	0.0397665	1.05809	5.51281	0.371644	cAMP responsive element binding protein 3 like 1	GO:0001077,GO:0001649,GO:0003682,GO:0005634,GO:0005783,GO:0005789,GO:0007275,GO:0016020,GO:0016021,GO:0030968,GO:0032967,GO:0035497,GO:0044212,GO:0046332,GO:0070278,GO:1902236,GO:1990440	transcriptional activator activity, RNA polymerase II proximal promoter sequence-specific DNA binding|osteoblast differentiation|chromatin binding|nucleus|endoplasmic reticulum|endoplasmic reticulum membrane|multicellular organism development|membrane|integral component of membrane|endoplasmic reticulum unfolded protein response|positive regulation of collagen biosynthetic process|cAMP response e…	path:hsa04022,path:hsa04024,path:hsa04151,path:hsa04152,path:hsa04211,path:hsa04261,path:hsa04668,path:hsa04714,path:hsa04725,path:hsa04728,path:hsa04911,path:hsa04915,path:hsa04916,path:hsa04918,path:hsa04922,path:hsa04925,path:hsa04926,path:hsa04927,path:hsa04928,path:hsa04931,path:hsa04934,path:hsa04962,path:hsa05016,path:hsa05030,path:hsa05031,path:hsa05034,path:hsa05161,path:hsa05163,path:hs…	cGMP-PKG signaling pathway|cAMP signaling pathway|PI3K-Akt signaling pathway|AMPK signaling pathway|Longevity regulating pathway|Adrenergic signaling in cardiomyocytes|TNF signaling pathway|Thermogenesis|Cholinergic synapse|Dopaminergic synapse|Insulin secretion|Estrogen signaling pathway|Melanogenesis|Thyroid hormone synthesis|Glucagon signaling pathway|Aldosterone synthesis and secretion|Relaxi…
CSMD1	205.376	21.4447	2.49e-05	0.000420878	0	0.00153653	0.00301879	0.0105861	1.612	0	CUB and Sushi multiple domains 1	GO:0016021	integral component of membrane
CSPG4	310.072	4.91322	2.79e-07	9.09e-06	0.437087	0.201566	0.135035	3.52971	0.990669	1.31257	chondroitin sulfate proteoglycan 4	GO:0000187,GO:0001525,GO:0004871,GO:0005576,GO:0005796,GO:0005887,GO:0005925,GO:0007169,GO:0008283,GO:0008347,GO:0009986,GO:0016324,GO:0019901,GO:0030203,GO:0030206,GO:0030207,GO:0030208,GO:0031012,GO:0031258,GO:0035556,GO:0043202,GO:0048771,GO:0050731,GO:0070062	activation of MAPK activity|angiogenesis|signal transducer activity|extracellular region|Golgi lumen|integral component of plasma membrane|focal adhesion|transmembrane receptor protein tyrosine kinase signaling pathway|cell proliferation|glial cell migration|cell surface|apical plasma membrane|protein kinase binding|glycosaminoglycan metabolic process|chondroitin sulfate biosynthetic process|chon…
CST1	426.463	305.044	5.44e-24	4.82e-21	0	0.0365936	0	40.9258	51.3392	2.2033	cystatin SN	GO:0001580,GO:0002020,GO:0004869,GO:0005615,GO:2000117	detection of chemical stimulus involved in sensory perception of bitter taste|protease binding|cysteine-type endopeptidase inhibitor activity|extracellular space|negative regulation of cysteine-type endopeptidase activity	path:hsa04970	Salivary secretion
CST2	242.795	68.3283	1.77e-14	2.57e-12	0.0365362	0.0410111	0.041147	3.7359	34.1948	2.54088	cystatin SA	GO:0001580,GO:0002020,GO:0004869,GO:0005615,GO:2000117	detection of chemical stimulus involved in sensory perception of bitter taste|protease binding|cysteine-type endopeptidase inhibitor activity|extracellular space|negative regulation of cysteine-type endopeptidase activity	path:hsa04970	Salivary secretion
CTHRC1	398.805	25.3292	3.84e-22	2.11e-19	0.573994	0.1306	0.331583	22.2121	9.96276	8.8866	collagen triple helix repeat containing 1
DBN1	966.147	4.54678	1.6e-09	8.73e-08	1.69754	1.29219	1.01558	9.75531	7.93569	7.97915	drebrin 1	GO:0003779,GO:0005522,GO:0005737,GO:0005856,GO:0005886,GO:0005921,GO:0007015,GO:0010643,GO:0010644,GO:0015629,GO:0030425,GO:0030426,GO:0030863,GO:0032507,GO:0042641,GO:0045296,GO:0048168,GO:0048699,GO:0050773,GO:0061351	actin binding|profilin binding|cytoplasm|cytoskeleton|plasma membrane|gap junction|actin filament organization|cell communication by chemical coupling|cell communication by electrical coupling|actin cytoskeleton|dendrite|growth cone|cortical cytoskeleton|maintenance of protein location in cell|actomyosin|cadherin binding|regulation of neuronal synaptic plasticity|generation of neurons|regulation …
DEPDC1	355.8	11.4775	1.95e-06	4.76e-05	0.174619	0.0850975	0.0434277	0.648309	5.95373	1.76693	DEP domain containing 1	GO:0005096,GO:0005634,GO:0006351,GO:0007165,GO:0017053,GO:0035556,GO:0045892	GTPase activator activity|nucleus|transcription, DNA-templated|signal transduction|transcriptional repressor complex|intracellular signal transduction|negative regulation of transcription, DNA-templated
DEPDC1B	193.683	5.58712	1.4e-07	4.94e-06	0.232373	0.126926	0.0820959	1.36104	1.15217	0.822126	DEP domain containing 1B	GO:0005096,GO:0005829,GO:0016477,GO:0030177,GO:0035556,GO:0051056	GTPase activator activity|cytosol|cell migration|positive regulation of Wnt signaling pathway|intracellular signal transduction|regulation of small GTPase mediated signal transduction
DIAPH3	174.1	5.51194	1.64e-05	0.000293823	0.0367461	0.0627742	0.0241225	0.200618	0.873478	0.220946	diaphanous related formin 3	GO:0003779,GO:0005634,GO:0005829,GO:0007283,GO:0017048,GO:0030036,GO:0045296	actin binding|nucleus|cytosol|spermatogenesis|Rho GTPase binding|actin cytoskeleton organization|cadherin binding	path:hsa04810	Regulation of actin cytoskeleton
DKK1	700.734	21.0684	2.34e-07	7.73e-06	0.0614071	0.258395	0.0856285	0.514072	68.341	0.509025	dickkopf WNT signaling pathway inhibitor 1			path:hsa04310	Wnt signaling pathway
DLGAP5	323.434	7.34093	2.15e-05	0.00037321	0.248354	0.188655	0.129632	0.565176	4.39774	3.03483	DLG associated protein 5	GO:0004721,GO:0005634,GO:0005739,GO:0005815,GO:0005829,GO:0006461,GO:0007079,GO:0007221,GO:0008283,GO:0031616,GO:0045842	phosphoprotein phosphatase activity|nucleus|mitochondrion|microtubule organizing center|cytosol|protein complex assembly|mitotic chromosome movement towards spindle pole|positive regulation of transcription of Notch receptor target|cell proliferation|spindle pole centrosome|positive regulation of mitotic metaphase/anaphase transition
DNM1	336.761	5.27457	0.000274074	0.00321383	0.223893	0.126383	0.102602	8.05953	0.362696	0.493253	dynamin 1	GO:0000266,GO:0001917,GO:0002031,GO:0003374,GO:0003924,GO:0005525,GO:0005634,GO:0005654,GO:0005794,GO:0005874,GO:0005886,GO:0006897,GO:0006898,GO:0007032,GO:0007605,GO:0008017,GO:0008021,GO:0008022,GO:0008344,GO:0016185,GO:0019901,GO:0030117,GO:0031749,GO:0031966,GO:0032403,GO:0042802,GO:0043196,GO:0043209,GO:0046983,GO:0050998,GO:0051262,GO:0051932,GO:0061025,GO:0072583,GO:1901998,GO:1903423	mitochondrial fission|photoreceptor inner segment|G-protein coupled receptor internalization|dynamin family protein polymerization involved in mitochondrial fission|GTPase activity|GTP binding|nucleus|nucleoplasm|Golgi apparatus|microtubule|plasma membrane|endocytosis|receptor-mediated endocytosis|endosome organization|sensory perception of sound|microtubule binding|synaptic vesicle|protein C-ter…	path:hsa04072,path:hsa04144,path:hsa04721,path:hsa04961,path:hsa05100	Phospholipase D signaling pathway|Endocytosis|Synaptic vesicle cycle|Endocrine and other factor-regulated calcium reabsorption|Bacterial invasion of epithelial cells
DOC2B	170.368	4.50256	0.000344217	0.00385557	0.107254	0.195485	0.180759	0.283051	4.67881	1.03448	double C2 domain beta	GO:0005509,GO:0005544,GO:0005737,GO:0005886,GO:0006906,GO:0008104,GO:0017158,GO:0019905,GO:0030276,GO:0031340,GO:0032024,GO:0045956,GO:0048791,GO:0070382,GO:0098793	calcium ion binding|calcium-dependent phospholipid binding|cytoplasm|plasma membrane|vesicle fusion|protein localization|regulation of calcium ion-dependent exocytosis|syntaxin binding|clathrin binding|positive regulation of vesicle fusion|positive regulation of insulin secretion|positive regulation of calcium ion-dependent exocytosis|calcium ion-regulated exocytosis of neurotransmitter|exocytic …
DPEP1	164.354	5.98699	3.14e-06	7.13e-05	0.281833	0.0370164	0.170342	4.25915	0.170613	0.887348	dipeptidase 1	GO:0005615,GO:0005634,GO:0005886,GO:0006691,GO:0006749,GO:0006805,GO:0008235,GO:0008239,GO:0008270,GO:0016324,GO:0016805,GO:0016999,GO:0030054,GO:0030336,GO:0031225,GO:0031528,GO:0034235,GO:0035690,GO:0043027,GO:0043066,GO:0043154,GO:0045177,GO:0050667,GO:0070062,GO:0070573,GO:0071277,GO:0071732,GO:0072340,GO:0072341	extracellular space|nucleus|plasma membrane|leukotriene metabolic process|glutathione metabolic process|xenobiotic metabolic process|metalloexopeptidase activity|dipeptidyl-peptidase activity|zinc ion binding|apical plasma membrane|dipeptidase activity|antibiotic metabolic process|cell junction|negative regulation of cell migration|anchored component of membrane|microvillus membrane|GPI anchor bi…
DSCC1	266.469	5.71813	6.14e-05	0.000897186	0.574825	0.409113	0.275866	2.16671	11.3971	2.47818	DNA replication and sister chromatid cohesion 1	GO:0000775,GO:0000785,GO:0003677,GO:0005654,GO:0006260,GO:0006275,GO:0031390,GO:0034088,GO:0034421,GO:1900264	chromosome, centromeric region|chromatin|DNA binding|nucleoplasm|DNA replication|regulation of DNA replication|Ctf18 RFC-like complex|maintenance of mitotic sister chromatid cohesion|post-translational protein acetylation|positive regulation of DNA-directed DNA polymerase activity
DTL	676.136	8.18585	1.48e-06	3.68e-05	0.615515	0.388935	0.223534	2.52765	13.2154	3.38558	denticleless E3 ubiquitin protein ligase homolog	GO:0000209,GO:0005634,GO:0005654,GO:0005694,GO:0005730,GO:0005813,GO:0005829,GO:0006260,GO:0006511,GO:0006513,GO:0006974,GO:0009411,GO:0010971,GO:0019985,GO:0031464,GO:0031465,GO:0031965,GO:0042769,GO:0043687,GO:0045732,GO:0051726,GO:0072425,GO:0080008	protein polyubiquitination|nucleus|nucleoplasm|chromosome|nucleolus|centrosome|cytosol|DNA replication|ubiquitin-dependent protein catabolic process|protein monoubiquitination|cellular response to DNA damage stimulus|response to UV|positive regulation of G2/M transition of mitotic cell cycle|translesion synthesis|Cul4A-RING E3 ubiquitin ligase complex|Cul4B-RING E3 ubiquitin ligase complex|nuclea…
E2F1	384.937	7.19918	1.16e-05	0.000218819	1.16129	0.506872	0.336947	3.65502	13.4899	6.81059	E2F transcription factor 1			path:hsa01522,path:hsa04110,path:hsa04137,path:hsa04218,path:hsa04934,path:hsa05161,path:hsa05163,path:hsa05165,path:hsa05166,path:hsa05167,path:hsa05169,path:hsa05200,path:hsa05206,path:hsa05212,path:hsa05214,path:hsa05215,path:hsa05218,path:hsa05219,path:hsa05220,path:hsa05222,path:hsa05223,path:hsa05224,path:hsa05225,path:hsa05226	Endocrine resistance|Cell cycle|Mitophagy - animal|Cellular senescence|Cushing syndrome|Hepatitis B|Human cytomegalovirus infection|Human papillomavirus infection|Human T-cell leukemia virus 1 infection|Kaposi sarcoma-associated herpesvirus infection|Epstein-Barr virus infection|Pathways in cancer|MicroRNAs in cancer|Pancreatic cancer|Glioma|Prostate cancer|Melanoma|Bladder cancer|Chronic myeloid…
E2F2	160.012	6.7087	0.000268847	0.00316481	0.147732	0.0606474	0.0329998	0.257398	3.00063	0.775926	E2F transcription factor 2			path:hsa01522,path:hsa04110,path:hsa04218,path:hsa04934,path:hsa05161,path:hsa05163,path:hsa05166,path:hsa05167,path:hsa05169,path:hsa05200,path:hsa05206,path:hsa05212,path:hsa05214,path:hsa05215,path:hsa05218,path:hsa05219,path:hsa05220,path:hsa05222,path:hsa05223,path:hsa05224,path:hsa05225,path:hsa05226	Endocrine resistance|Cell cycle|Cellular senescence|Cushing syndrome|Hepatitis B|Human cytomegalovirus infection|Human T-cell leukemia virus 1 infection|Kaposi sarcoma-associated herpesvirus infection|Epstein-Barr virus infection|Pathways in cancer|MicroRNAs in cancer|Pancreatic cancer|Glioma|Prostate cancer|Melanoma|Bladder cancer|Chronic myeloid leukemia|Small cell lung cancer|Non-small cell lu…
E2F7	102.858	9.03943	3.18e-06	7.23e-05	0.0575831	0.0536319	0.0128228	0.331869	1.75207	0.173328	E2F transcription factor 7	GO:0000122,GO:0000977,GO:0001047,GO:0001227,GO:0001890,GO:0002040,GO:0003700,GO:0003714,GO:0005654,GO:0005667,GO:0006351,GO:0006977,GO:0008285,GO:0016607,GO:0030330,GO:0032466,GO:0032877,GO:0042802,GO:0045944,GO:0060707,GO:0060718,GO:0070365,GO:0071930,GO:2000134	negative regulation of transcription from RNA polymerase II promoter|RNA polymerase II regulatory region sequence-specific DNA binding|core promoter binding|transcriptional repressor activity, RNA polymerase II transcription regulatory region sequence-specific DNA binding|placenta development|sprouting angiogenesis|DNA binding transcription factor activity|transcription corepressor activity|nucle…
E2F8	117.68	7.48996	3.67e-05	0.000587495	0.139039	0.055837	0.0268709	0.490719	1.37753	1.24429	E2F transcription factor 8	GO:0000122,GO:0000978,GO:0001047,GO:0001078,GO:0001890,GO:0002040,GO:0003700,GO:0003714,GO:0005634,GO:0005654,GO:0005667,GO:0005730,GO:0005829,GO:0006351,GO:0006977,GO:0008283,GO:0032466,GO:0032877,GO:0033301,GO:0042803,GO:0045944,GO:0060707,GO:0060718,GO:0070365	negative regulation of transcription from RNA polymerase II promoter|RNA polymerase II proximal promoter sequence-specific DNA binding|core promoter binding|transcriptional repressor activity, RNA polymerase II proximal promoter sequence-specific DNA binding|placenta development|sprouting angiogenesis|DNA binding transcription factor activity|transcription corepressor activity|nucleus|nucleoplasm…
ECT2	1226.85	8.529	6.1e-11	4.4e-09	0.667562	0.602604	0.537533	5.1696	14.9638	6.62928	epithelial cell transforming 2
EDIL3	875.512	9.42885	2.56e-10	1.62e-08	0.648996	0.613079	0.394191	20.9781	4.29308	5.56084	EGF like repeats and discoidin domains 3	GO:0005178,GO:0005509,GO:0007155,GO:0007275,GO:0010811,GO:0031012,GO:0070062,GO:1903561	integrin binding|calcium ion binding|cell adhesion|multicellular organism development|positive regulation of cell-substrate adhesion|extracellular matrix|extracellular exosome|extracellular vesicle
EEF1A2	331.003	8.57208	6.66e-05	0.000963328	0.492302	0.137265	0.59701	7.00644	0.150581	23.5348	eukaryotic translation elongation factor 1 alpha 2			path:hsa03013,path:hsa05134	RNA transport|Legionellosis
EFHC2	199.736	11.2982	0.000138512	0.0017993	0.0203907	0.0278328	0.00902807	0.0319673	4.552	0.015641	EF-hand domain containing 2	GO:0005509,GO:1990830	calcium ion binding|cellular response to leukemia inhibitory factor
EIF5A2	411.516	4.21476	7.43e-06	0.000149338	0.689714	0.81872	0.412001	2.57587	4.51585	4.2812	eukaryotic translation initiation factor 5A2	GO:0003746,GO:0005643,GO:0005789,GO:0005829,GO:0006452,GO:0007283,GO:0008284,GO:0008612,GO:0010509,GO:0015031,GO:0043022,GO:0043231,GO:0045901,GO:0045905,GO:0051028	translation elongation factor activity|nuclear pore|endoplasmic reticulum membrane|cytosol|translational frameshifting|spermatogenesis|positive regulation of cell proliferation|peptidyl-lysine modification to peptidyl-hypusine|polyamine homeostasis|protein transport|ribosome binding|intracellular membrane-bounded organelle|positive regulation of translational elongation|positive regulation of tra…
ENOX1	177.012	7.92537	6.96e-06	0.000141974	0.0317973	0.0299403	0.0200917	0.673051	0.562275	0.0596143	ecto-NOX disulfide-thiol exchanger 1	GO:0003676,GO:0005615,GO:0005886,GO:0016491,GO:0048511	nucleic acid binding|extracellular space|plasma membrane|oxidoreductase activity|rhythmic process
EPS8L3	181.115	28.9509	5.64e-10	3.37e-08	0.007684	0.0080229	0.0177957	2.49903	0.0771451	2.82674	EPS8 like 3	GO:0005737,GO:0042634	cytoplasm|regulation of hair cycle
ERCC6L	115.596	11.5592	9.49e-07	2.53e-05	0.0600335	0.0393369	0.0284053	0.306698	2.04667	0.799076	ERCC excision repair 6 like, spindle assembly checkpoint helicase	GO:0000777,GO:0003677,GO:0004386,GO:0005524,GO:0005829,GO:0007062,GO:0015616,GO:0016020,GO:0051301	condensed chromosome kinetochore|DNA binding|helicase activity|ATP binding|cytosol|sister chromatid cohesion|DNA translocase activity|membrane|cell division
ESCO2	376.13	5.11301	0.000710566	0.00703898	0.432836	0.349509	0.24406	0.873291	11.0612	1.56362	establishment of sister chromatid cohesion N-acetyltransferase 2	GO:0000785,GO:0001741,GO:0002244,GO:0004468,GO:0005634,GO:0005654,GO:0005794,GO:0006275,GO:0006302,GO:0007049,GO:0007059,GO:0008080,GO:0010369,GO:0030054,GO:0031618,GO:0034421,GO:0035861,GO:0046872,GO:0071168	chromatin|XY body|hematopoietic progenitor cell differentiation|lysine N-acetyltransferase activity, acting on acetyl phosphate as donor|nucleus|nucleoplasm|Golgi apparatus|regulation of DNA replication|double-strand break repair|cell cycle|chromosome segregation|N-acetyltransferase activity|chromocenter|cell junction|nuclear pericentric heterochromatin|post-translational protein acetylation|site…
ESM1	125.368	6.37345	7.73e-05	0.00110022	0.154284	0.474545	0.110009	5.815	1.73111	0.95708	endothelial cell specific molecule 1	GO:0001525,GO:0001558,GO:0002040,GO:0005171,GO:0005178,GO:0005520,GO:0005576,GO:0008284,GO:1902204	angiogenesis|regulation of cell growth|sprouting angiogenesis|hepatocyte growth factor receptor binding|integrin binding|insulin-like growth factor binding|extracellular region|positive regulation of cell proliferation|positive regulation of hepatocyte growth factor receptor signaling pathway
EXO1	271.612	11.6933	5.7e-08	2.17e-06	0.125479	0.194268	0.0349304	0.503882	5.32334	1.68234	exonuclease 1			path:hsa03430	Mismatch repair
FAM111B	487.4	5.559	0.000209389	0.00256727	1.42151	0.435215	0.103473	4.00364	4.71527	4.23563	family with sequence similarity 111 member B
FAM133A	194.567	8.81921	0.000736991	0.00725117	0.0169114	0.0241956	0.0222757	0.0266087	3.88413	0.0260016	family with sequence similarity 133 member A
FAM227A	109.258	4.92834	4.22e-05	0.000660656	0.047428	0.0499363	0.00817448	0.280223	0.619201	0.0436876	family with sequence similarity 227 member A
FAM57A	159.491	4.00792	3.68e-05	0.000587644	0.764592	0.876785	0.348023	7.25377	3.07155	2.03926	family with sequence similarity 57 member A
FAM81A	105.537	7.56963	1.36e-05	0.00024914	0.0596314	0.0393117	0.0720807	1.04217	1.62709	0.318992	family with sequence similarity 81 member A
FAM83D	285.43	5.68316	9.45e-06	0.000183935	0.40184	0.400837	0.635966	1.70186	7.61873	4.93479	family with sequence similarity 83 member D	GO:0001837,GO:0005737,GO:0008017,GO:0008283,GO:0016477,GO:0019894,GO:0019901,GO:0032006,GO:0042176,GO:0051301,GO:0051310,GO:0070372,GO:0097431,GO:1902480,GO:1902808	epithelial to mesenchymal transition|cytoplasm|microtubule binding|cell proliferation|cell migration|kinesin binding|protein kinase binding|regulation of TOR signaling|regulation of protein catabolic process|cell division|metaphase plate congression|regulation of ERK1 and ERK2 cascade|mitotic spindle pole|protein localization to mitotic spindle|positive regulation of cell cycle G1/S phase transit…
FANCB	188.129	4.42151	0.000259912	0.00307325	0.0922104	0.123921	0.0781541	0.357336	1.8059	0.510175	Fanconi anemia complementation group B			path:hsa03460	Fanconi anemia pathway
FANCI	609.542	4.45051	3.88e-05	0.000614593	0.846634	0.678656	0.436736	2.3176	5.83587	5.25369	Fanconi anemia complementation group I			path:hsa03460	Fanconi anemia pathway
FAP	582.882	6.18631	1.23e-09	6.83e-08	0.263424	0.192816	0.121887	3.40513	1.30904	1.36401	fibroblast activation protein alpha	GO:0001525,GO:0002020,GO:0004175,GO:0004222,GO:0004252,GO:0005178,GO:0005615,GO:0005737,GO:0005886,GO:0005925,GO:0006508,GO:0007155,GO:0008233,GO:0008236,GO:0008239,GO:0009986,GO:0010710,GO:0010716,GO:0016021,GO:0030027,GO:0031258,GO:0032587,GO:0042803,GO:0043542,GO:0045177,GO:0045178,GO:0046983,GO:0051603,GO:0051917,GO:0060244,GO:0071158,GO:0071438,GO:0071850,GO:0097325,GO:1900119,GO:1902362,GO:…	angiogenesis|protease binding|endopeptidase activity|metalloendopeptidase activity|serine-type endopeptidase activity|integrin binding|extracellular space|cytoplasm|plasma membrane|focal adhesion|proteolysis|cell adhesion|peptidase activity|serine-type peptidase activity|dipeptidyl-peptidase activity|cell surface|regulation of collagen catabolic process|negative regulation of extracellular matrix…
FBXL2	152.867	4.59459	1.82e-06	4.45e-05	0.12832	0.0994884	0.0889743	1.31405	0.825257	0.642544	F-box and leucine rich repeat protein 2	GO:0004842,GO:0005516,GO:0005737,GO:0006464,GO:0006508,GO:0006513,GO:0010506,GO:0014066,GO:0016020,GO:0016032,GO:0016567,GO:0019005,GO:0019903,GO:0031146,GO:0036312,GO:0044830	ubiquitin-protein transferase activity|calmodulin binding|cytoplasm|cellular protein modification process|proteolysis|protein monoubiquitination|regulation of autophagy|regulation of phosphatidylinositol 3-kinase signaling|membrane|viral process|protein ubiquitination|SCF ubiquitin ligase complex|protein phosphatase binding|SCF-dependent proteasomal ubiquitin-dependent protein catabolic process|p…
FBXO32	878.181	4.53416	1.02e-06	2.67e-05	0.627475	0.579429	1.00612	4.67587	6.14783	3.5806	F-box protein 32	GO:0000209,GO:0004842,GO:0005654,GO:0005737,GO:0005829,GO:0014894,GO:0016567,GO:0019005,GO:0030018,GO:0043687,GO:0071549	protein polyubiquitination|ubiquitin-protein transferase activity|nucleoplasm|cytoplasm|cytosol|response to denervation involved in regulation of muscle adaptation|protein ubiquitination|SCF ubiquitin ligase complex|Z disc|post-translational protein modification|cellular response to dexamethasone stimulus	path:hsa04068	FoxO signaling pathway
FCGBP	1470.01	5.26409	0.00104816	0.00960152	0.640152	0.503175	0.387105	0.691804	13.8468	4.66162	Fc fragment of IgG binding protein	GO:0070062	extracellular exosome
FDCSP	8168.28	71.756	7.39e-13	7.95e-11	0.116227	5.68808	0.127425	0.502356	3073.35	3.36413	follicular dendritic cell secreted protein	GO:0005576	extracellular region
FERMT1	284.699	4.87484	8.39e-05	0.00117665	0.287669	0.254586	0.249268	0.852787	1.98274	3.99329	fermitin family member 1	GO:0001954,GO:0005829,GO:0005925,GO:0007155,GO:0010629,GO:0030054,GO:0030511,GO:0031941,GO:0032587,GO:0033630,GO:0035414,GO:0043616,GO:0051546,GO:0051886,GO:0071711,GO:0090090,GO:0090162,GO:2000647,GO:2001203	positive regulation of cell-matrix adhesion|cytosol|focal adhesion|cell adhesion|negative regulation of gene expression|cell junction|positive regulation of transforming growth factor beta receptor signaling pathway|filamentous actin|ruffle membrane|positive regulation of cell adhesion mediated by integrin|negative regulation of catenin import into nucleus|keratinocyte proliferation|keratinocyte …
FHDC1	134.054	4.02019	0.0004531	0.00485673	0.0823067	0.106664	0.086553	0.297361	1.57242	0.514771	FH2 domain containing 1
FLNA	65869.2	5.79016	2.98e-05	0.000488915	30.4804	23.04	20.619	128.633	796.276	103.992	filamin A	GO:0001664,GO:0002576,GO:0003723,GO:0004871,GO:0005576,GO:0005634,GO:0005730,GO:0005737,GO:0005829,GO:0005884,GO:0005886,GO:0005911,GO:0005925,GO:0007195,GO:0008134,GO:0015459,GO:0015629,GO:0016020,GO:0016479,GO:0017048,GO:0017160,GO:0019900,GO:0021943,GO:0021987,GO:0030018,GO:0030168,GO:0030334,GO:0030863,GO:0031012,GO:0031267,GO:0031523,GO:0031532,GO:0031852,GO:0034329,GO:0034394,GO:0034988,GO:…	G-protein coupled receptor binding|platelet degranulation|RNA binding|signal transducer activity|extracellular region|nucleus|nucleolus|cytoplasm|cytosol|actin filament|plasma membrane|cell-cell junction|focal adhesion|adenylate cyclase-inhibiting dopamine receptor signaling pathway|transcription factor binding|potassium channel regulator activity|actin cytoskeleton|membrane|negative regulation o…	path:hsa04010,path:hsa04510,path:hsa05132,path:hsa05205	MAPK signaling pathway|Focal adhesion|Salmonella infection|Proteoglycans in cancer
FNDC1	440.214	5.28739	0.000311817	0.00357301	1.02983	0.133571	0.133387	3.50257	2.18492	2.25192	fibronectin type III domain containing 1	GO:0005576,GO:0016607	extracellular region|nuclear speck
FOXM1	1025	13.7561	3.2e-08	1.31e-06	0.306622	0.231156	0.419795	1.42857	11.5682	21.0723	forkhead box M1			path:hsa04218	Cellular senescence
FOXQ1	232.308	7.96582	1.53e-06	3.8e-05	0.635582	0.623076	0.382535	7.80232	21.371	1.47002	forkhead box Q1	GO:0000978,GO:0000981,GO:0001078,GO:0005634,GO:0006351,GO:0009653,GO:0030154,GO:0031069	RNA polymerase II proximal promoter sequence-specific DNA binding|RNA polymerase II transcription factor activity, sequence-specific DNA binding|transcriptional repressor activity, RNA polymerase II proximal promoter sequence-specific DNA binding|nucleus|transcription, DNA-templated|anatomical structure morphogenesis|cell differentiation|hair follicle morphogenesis
FRAS1	2270.81	6.14358	2.99e-06	6.86e-05	0.647206	0.331146	0.267913	10.8468	4.38318	0.808637	Fraser extracellular matrix complex subunit 1	GO:0002009,GO:0003338,GO:0005886,GO:0007154,GO:0015031,GO:0016021,GO:0030326,GO:0043588,GO:0046872,GO:0060021,GO:0061618	morphogenesis of an epithelium|metanephros morphogenesis|plasma membrane|cell communication|protein transport|integral component of membrane|embryonic limb morphogenesis|skin development|metal ion binding|palate development|sublamina densa
G6PD	2572.38	8.86915	1.97e-05	0.000345359	2.04876	1.59199	2.18791	4.54922	121.54	33.6096	glucose-6-phosphate dehydrogenase			path:hsa00030,path:hsa00480,path:hsa05230	Pentose phosphate pathway|Glutathione metabolism|Central carbon metabolism in cancer
GCNT3	111.169	15.5626	8.38e-11	5.88e-09	0.164716	0.0737368	0.0309331	2.51609	2.2742	1.50678	glucosaminyl (N-acetyl) transferase 3, mucin type			path:hsa00512	Mucin type O-glycan biosynthesis
GFPT2	286.143	6.02161	1.73e-08	7.6e-07	0.685235	0.332361	0.201527	4.18991	4.36944	2.1735	glutamine-fructose-6-phosphate transaminase 2	GO:0004360,GO:0005829,GO:0006002,GO:0006047,GO:0006048,GO:0006112,GO:0006487,GO:0006541,GO:0097367,GO:1990830	glutamine-fructose-6-phosphate transaminase (isomerizing) activity|cytosol|fructose 6-phosphate metabolic process|UDP-N-acetylglucosamine metabolic process|UDP-N-acetylglucosamine biosynthetic process|energy reserve metabolic process|protein N-linked glycosylation|glutamine metabolic process|carbohydrate derivative binding|cellular response to leukemia inhibitory factor	path:hsa00250,path:hsa00520,path:hsa04931	Alanine, aspartate and glutamate metabolism|Amino sugar and nucleotide sugar metabolism|Insulin resistance
GINS1	316.663	7.86549	1.16e-07	4.15e-06	0.386311	0.346503	0.223523	2.10999	7.70149	3.67666	GINS complex subunit 1	GO:0000811,GO:0001833,GO:0005634,GO:0005654,GO:0005737,GO:0006271,GO:0043138,GO:1902983	GINS complex|inner cell mass cell proliferation|nucleus|nucleoplasm|cytoplasm|DNA strand elongation involved in DNA replication|3'-5' DNA helicase activity|DNA strand elongation involved in mitotic DNA replication
GINS4	246.944	5.21828	0.000828468	0.0079548	0.488212	0.20197	0.137719	0.844886	5.30796	2.19373	GINS complex subunit 4	GO:0000727,GO:0000811,GO:0001833,GO:0005654,GO:0005737,GO:0006270,GO:0006271,GO:0031298,GO:0032508	double-strand break repair via break-induced replication|GINS complex|inner cell mass cell proliferation|nucleoplasm|cytoplasm|DNA replication initiation|DNA strand elongation involved in DNA replication|replication fork protection complex|DNA duplex unwinding
GJB3	223.229	11.882	1.16e-05	0.000218819	0.0934417	0.194268	0.0937783	2.33781	14.8717	0.193187	gap junction protein beta 3
GJC1	330.194	5.81227	7.36e-08	2.73e-06	0.207633	0.190989	0.259662	3.00354	1.41116	1.49258	gap junction protein gamma 1	GO:0001570,GO:0005216,GO:0005789,GO:0005886,GO:0005921,GO:0005922,GO:0006810,GO:0006936,GO:0007043,GO:0007268,GO:0007601,GO:0014704,GO:0016021,GO:0016264,GO:0048468,GO:0048738,GO:0086014,GO:0086020,GO:0086021,GO:0086053,GO:0086077	vasculogenesis|ion channel activity|endoplasmic reticulum membrane|plasma membrane|gap junction|connexin complex|transport|muscle contraction|cell-cell junction assembly|chemical synaptic transmission|visual perception|intercalated disc|integral component of membrane|gap junction assembly|cell development|cardiac muscle tissue development|atrial cardiac muscle cell action potential|gap junction c…
GP2	321.481	31.4996	2.4e-08	1.02e-06	0	0.0174394	0.0122205	0.0470016	9.32871	0.0819036	glycoprotein 2	GO:0005576,GO:0005886,GO:0006501,GO:0031225,GO:0070062	extracellular region|plasma membrane|C-terminal protein lipidation|anchored component of membrane|extracellular exosome
GPRIN1	123.933	9.45898	7.23e-07	2.02e-05	0.120705	0.0505416	0.0925537	0.840617	2.51876	1.31176	G protein regulated inducer of neurite outgrowth 1	GO:0005886,GO:0030426,GO:0031175	plasma membrane|growth cone|neuron projection development
GPSM2	482.568	14.0884	5.3e-16	1.01e-13	0.144508	0.144816	0.0548779	1.8662	3.8174	1.68899	G protein signaling modulator 2	GO:0000132,GO:0000166,GO:0001965,GO:0005092,GO:0005737,GO:0005813,GO:0005829,GO:0005938,GO:0007052,GO:0007186,GO:0008022,GO:0016328,GO:0019904,GO:0031291,GO:0042802,GO:0043234,GO:0043621,GO:0051301,GO:0051661,GO:0060236,GO:0070840,GO:0097431,GO:0097575,GO:0099738,GO:1904778,GO:1905832	establishment of mitotic spindle orientation|nucleotide binding|G-protein alpha-subunit binding|GDP-dissociation inhibitor activity|cytoplasm|centrosome|cytosol|cell cortex|mitotic spindle organization|G-protein coupled receptor signaling pathway|protein C-terminus binding|lateral plasma membrane|protein domain specific binding|Ran protein signal transduction|identical protein binding|protein com…
GTSE1	220.575	6.5854	2.39e-05	0.000405279	0.10945	0.0589215	0.149665	0.369946	2.24442	2.10886	G2 and S-phase expressed 1	GO:0005654,GO:0005829,GO:0005881,GO:0006977,GO:0007017,GO:0016020,GO:0030335,GO:0043161,GO:0046827,GO:0050821,GO:1900182,GO:1902749,GO:1904527	nucleoplasm|cytosol|cytoplasmic microtubule|DNA damage response, signal transduction by p53 class mediator resulting in cell cycle arrest|microtubule-based process|membrane|positive regulation of cell migration|proteasome-mediated ubiquitin-dependent protein catabolic process|positive regulation of protein export from nucleus|protein stabilization|positive regulation of protein localization to nu…	path:hsa04115	p53 signaling pathway
GXYLT2	232.134	6.55493	9.77e-10	5.56e-08	0.567133	0.372664	0.157867	4.6529	4.34744	1.60702	glucoside xylosyltransferase 2	GO:0016021,GO:0016266,GO:0035252	integral component of membrane|O-glycan processing|UDP-xylosyltransferase activity	path:hsa00514	Other types of O-glycan biosynthesis
HIST1H1B	1977.75	7.6948	7.18e-06	0.000145432	10.199	13.5989	6.75289	25.1701	473.382	102.117	histone cluster 1 H1 family member b	GO:0000122,GO:0000786,GO:0000790,GO:0003723,GO:0005634,GO:0005720,GO:0006325,GO:0006334,GO:0030307,GO:0031490,GO:0042826,GO:0050821,GO:0051574,GO:0070062,GO:0071169	negative regulation of transcription from RNA polymerase II promoter|nucleosome|nuclear chromatin|RNA binding|nucleus|nuclear heterochromatin|chromatin organization|nucleosome assembly|positive regulation of cell growth|chromatin DNA binding|histone deacetylase binding|protein stabilization|positive regulation of histone H3-K9 methylation|extracellular exosome|establishment of protein localizatio…
HIST1H2AB	279.451	6.03038	4.02e-05	0.000633	4.85854	4.83027	3.96634	15.8525	124.572	27.5504	histone cluster 1 H2A family member b	GO:0000786,GO:0000790,GO:0003677,GO:0005634,GO:0006342,GO:0008285,GO:0046982,GO:0070062	nucleosome|nuclear chromatin|DNA binding|nucleus|chromatin silencing|negative regulation of cell proliferation|protein heterodimerization activity|extracellular exosome	path:hsa04217,path:hsa05034,path:hsa05322	Necroptosis|Alcoholism|Systemic lupus erythematosus
HIST1H2AG	942.523	5.22344	0.000365176	0.00404205	12.5658	14.2461	10.4464	29.5364	479.102	62.2605	histone cluster 1 H2A family member g	GO:0000786,GO:0000790,GO:0003677,GO:0006342,GO:0046982	nucleosome|nuclear chromatin|DNA binding|chromatin silencing|protein heterodimerization activity	path:hsa04217,path:hsa05034,path:hsa05322	Necroptosis|Alcoholism|Systemic lupus erythematosus
HIST1H2AH	501.25	6.28037	1.56e-05	0.000280473	6.66246	11.499	5.11107	20.3049	283.105	51.3691	histone cluster 1 H2A family member h	GO:0000786,GO:0000790,GO:0003677,GO:0006342,GO:0046982	nucleosome|nuclear chromatin|DNA binding|chromatin silencing|protein heterodimerization activity	path:hsa04217,path:hsa05034,path:hsa05322	Necroptosis|Alcoholism|Systemic lupus erythematosus
HIST1H2AI	679.71	12.1365	6.04e-13	6.64e-11	3.70435	7.25564	3.09758	38.0549	303.518	50.47	histone cluster 1 H2A family member i	GO:0000786,GO:0000790,GO:0003677,GO:0006342,GO:0046982	nucleosome|nuclear chromatin|DNA binding|chromatin silencing|protein heterodimerization activity	path:hsa04217,path:hsa05034,path:hsa05322	Necroptosis|Alcoholism|Systemic lupus erythematosus
HIST1H2AJ	457.816	8.49487	6.22e-08	2.34e-06	4.5388	12.4428	1.94542	20.9194	194.054	49.4647	histone cluster 1 H2A family member j	GO:0000786,GO:0000790,GO:0003677,GO:0005634,GO:0006342,GO:0046982,GO:0070062	nucleosome|nuclear chromatin|DNA binding|nucleus|chromatin silencing|protein heterodimerization activity|extracellular exosome	path:hsa04217,path:hsa05034,path:hsa05322	Necroptosis|Alcoholism|Systemic lupus erythematosus
HIST1H2AL	460.02	7.7894	9.22e-09	4.29e-07	4.05102	11.407	5.56076	21.187	239.024	69.2387	histone cluster 1 H2A family member l	GO:0000786,GO:0000790,GO:0003677,GO:0006342,GO:0046982	nucleosome|nuclear chromatin|DNA binding|chromatin silencing|protein heterodimerization activity	path:hsa04217,path:hsa05034,path:hsa05322	Necroptosis|Alcoholism|Systemic lupus erythematosus
HIST1H2AM	562.674	4.46733	2.23e-05	0.000382906	11.1522	20.9671	10.8364	32.2959	244.129	72.7492	histone cluster 1 H2A family member m	GO:0000786,GO:0000790,GO:0003677,GO:0006342,GO:0046982	nucleosome|nuclear chromatin|DNA binding|chromatin silencing|protein heterodimerization activity	path:hsa04217,path:hsa05034,path:hsa05322	Necroptosis|Alcoholism|Systemic lupus erythematosus
HIST1H2BB	529.77	6.7869	0.0003208	0.00365171	4.01154	1.46248	2.75216	5.73034	147.843	23.6619	histone cluster 1 H2B family member b	GO:0000784,GO:0000786,GO:0003677,GO:0005634,GO:0005654,GO:0005829,GO:0006334,GO:0016567,GO:0046982	nuclear chromosome, telomeric region|nucleosome|DNA binding|nucleus|nucleoplasm|cytosol|nucleosome assembly|protein ubiquitination|protein heterodimerization activity	path:hsa05034,path:hsa05203,path:hsa05322	Alcoholism|Viral carcinogenesis|Systemic lupus erythematosus
HIST1H2BF	620.258	4.20214	0.000711165	0.00703913	7.71359	8.14505	9.27675	22.0832	190.624	29.7226	histone cluster 1 H2B family member f	GO:0000786,GO:0003677,GO:0005634,GO:0006334,GO:0046982	nucleosome|DNA binding|nucleus|nucleosome assembly|protein heterodimerization activity	path:hsa05034,path:hsa05203,path:hsa05322	Alcoholism|Viral carcinogenesis|Systemic lupus erythematosus
HIST1H2BG	990.029	4.97887	8.16e-05	0.00115094	9.58494	10.9087	12.6949	37.4999	287.484	55.6969	histone cluster 1 H2B family member g	GO:0000786,GO:0003677,GO:0005654,GO:0006334,GO:0046982	nucleosome|DNA binding|nucleoplasm|nucleosome assembly|protein heterodimerization activity	path:hsa05034,path:hsa05203,path:hsa05322	Alcoholism|Viral carcinogenesis|Systemic lupus erythematosus
HIST1H2BJ	447.688	5.23888	0.000476507	0.00506674	7.6366	4.70094	7.34153	24.8771	199.145	34.2848	histone cluster 1 H2B family member j	GO:0000786,GO:0003677,GO:0005634,GO:0006334,GO:0046982	nucleosome|DNA binding|nucleus|nucleosome assembly|protein heterodimerization activity	path:hsa05034,path:hsa05203,path:hsa05322	Alcoholism|Viral carcinogenesis|Systemic lupus erythematosus
HIST1H2BL	417.997	9.00629	1.33e-07	4.7e-06	3.14787	5.43276	2.4298	14.214	205.056	34.4801	histone cluster 1 H2B family member l	GO:0000786,GO:0003677,GO:0005634,GO:0005654,GO:0005829,GO:0006334,GO:0016567,GO:0046982,GO:0070062	nucleosome|DNA binding|nucleus|nucleoplasm|cytosol|nucleosome assembly|protein ubiquitination|protein heterodimerization activity|extracellular exosome	path:hsa05034,path:hsa05203,path:hsa05322	Alcoholism|Viral carcinogenesis|Systemic lupus erythematosus
HIST1H2BM	145.199	4.33737	0.000958103	0.00893108	2.53961	3.53903	2.12523	5.24075	43.1561	22.1007	histone cluster 1 H2B family member m	GO:0000786,GO:0003677,GO:0005634,GO:0005654,GO:0005829,GO:0006334,GO:0016567,GO:0046982,GO:0070062	nucleosome|DNA binding|nucleus|nucleoplasm|cytosol|nucleosome assembly|protein ubiquitination|protein heterodimerization activity|extracellular exosome	path:hsa05034,path:hsa05203,path:hsa05322	Alcoholism|Viral carcinogenesis|Systemic lupus erythematosus
HIST1H2BN	499.74	5.44748	8.38e-07	2.28e-05	5.77988	6.60691	4.24629	19.9085	103.308	38.973	histone cluster 1 H2B family member n	GO:0000786,GO:0003677,GO:0005634,GO:0005654,GO:0005829,GO:0006334,GO:0016567,GO:0046982,GO:0070062	nucleosome|DNA binding|nucleus|nucleoplasm|cytosol|nucleosome assembly|protein ubiquitination|protein heterodimerization activity|extracellular exosome	path:hsa05034,path:hsa05203,path:hsa05322	Alcoholism|Viral carcinogenesis|Systemic lupus erythematosus
HIST1H2BO	458.267	8.33922	5.93e-07	1.72e-05	6.95086	6.50331	3.20139	26.5639	195.52	60.6321	histone cluster 1 H2B family member o	GO:0000786,GO:0003677,GO:0005634,GO:0005654,GO:0005829,GO:0006334,GO:0016567,GO:0046982	nucleosome|DNA binding|nucleus|nucleoplasm|cytosol|nucleosome assembly|protein ubiquitination|protein heterodimerization activity	path:hsa05034,path:hsa05203,path:hsa05322	Alcoholism|Viral carcinogenesis|Systemic lupus erythematosus
HIST1H3A	408.437	5.48028	0.000584371	0.00600534	4.89125	4.81644	5.71238	10.8738	184.91	32.5805	histone cluster 1 H3 family member a	GO:0000183,GO:0000228,GO:0000786,GO:0000788,GO:0005576,GO:0005634,GO:0005654,GO:0006325,GO:0006334,GO:0006335,GO:0007596,GO:0016020,GO:0031492,GO:0032200,GO:0038111,GO:0043234,GO:0044267,GO:0045296,GO:0045652,GO:0045814,GO:0045815,GO:0046982,GO:0051290,GO:0060964,GO:0060968,GO:0070062,GO:1902036	chromatin silencing at rDNA|nuclear chromosome|nucleosome|nuclear nucleosome|extracellular region|nucleus|nucleoplasm|chromatin organization|nucleosome assembly|DNA replication-dependent nucleosome assembly|blood coagulation|membrane|nucleosomal DNA binding|telomere organization|interleukin-7-mediated signaling pathway|protein complex|cellular protein metabolic process|cadherin binding|regulation…	path:hsa05034,path:hsa05202,path:hsa05322	Alcoholism|Transcriptional misregulation in cancer|Systemic lupus erythematosus
HIST1H3B	1110.6	7.11558	5.25e-05	0.000789828	20.45	9.72849	8.43601	48.2826	440.625	110.612	histone cluster 1 H3 family member b	GO:0000183,GO:0000228,GO:0000786,GO:0000788,GO:0005576,GO:0005634,GO:0005654,GO:0006325,GO:0006334,GO:0006335,GO:0007596,GO:0016020,GO:0031492,GO:0032200,GO:0038111,GO:0043234,GO:0044267,GO:0045296,GO:0045652,GO:0045814,GO:0045815,GO:0046982,GO:0051290,GO:0060964,GO:0060968,GO:0070062,GO:1902036	chromatin silencing at rDNA|nuclear chromosome|nucleosome|nuclear nucleosome|extracellular region|nucleus|nucleoplasm|chromatin organization|nucleosome assembly|DNA replication-dependent nucleosome assembly|blood coagulation|membrane|nucleosomal DNA binding|telomere organization|interleukin-7-mediated signaling pathway|protein complex|cellular protein metabolic process|cadherin binding|regulation…	path:hsa05034,path:hsa05202,path:hsa05322	Alcoholism|Transcriptional misregulation in cancer|Systemic lupus erythematosus
HIST1H3C	916.169	10.3333	3.65e-08	1.46e-06	9.1234	7.92193	4.6605	45.5249	366.973	90.9618	histone cluster 1 H3 family member c	GO:0000183,GO:0000228,GO:0000786,GO:0000788,GO:0005576,GO:0005634,GO:0005654,GO:0006325,GO:0006334,GO:0006335,GO:0007596,GO:0016020,GO:0031492,GO:0032200,GO:0038111,GO:0043234,GO:0044267,GO:0045296,GO:0045652,GO:0045814,GO:0045815,GO:0046982,GO:0051290,GO:0060964,GO:0060968,GO:0070062,GO:1902036	chromatin silencing at rDNA|nuclear chromosome|nucleosome|nuclear nucleosome|extracellular region|nucleus|nucleoplasm|chromatin organization|nucleosome assembly|DNA replication-dependent nucleosome assembly|blood coagulation|membrane|nucleosomal DNA binding|telomere organization|interleukin-7-mediated signaling pathway|protein complex|cellular protein metabolic process|cadherin binding|regulation…	path:hsa05034,path:hsa05202,path:hsa05322	Alcoholism|Transcriptional misregulation in cancer|Systemic lupus erythematosus
HIST1H3D	645.559	4.25142	0.00035651	0.0039654	8.24593	12.4933	10.0672	18.0947	196.347	50.8608	histone cluster 1 H3 family member d	GO:0000183,GO:0000228,GO:0000786,GO:0000788,GO:0005576,GO:0005634,GO:0005654,GO:0006325,GO:0006334,GO:0006335,GO:0007596,GO:0016020,GO:0031492,GO:0032200,GO:0038111,GO:0043234,GO:0044267,GO:0045296,GO:0045652,GO:0045814,GO:0045815,GO:0046982,GO:0051290,GO:0060964,GO:0060968,GO:0070062,GO:1902036	chromatin silencing at rDNA|nuclear chromosome|nucleosome|nuclear nucleosome|extracellular region|nucleus|nucleoplasm|chromatin organization|nucleosome assembly|DNA replication-dependent nucleosome assembly|blood coagulation|membrane|nucleosomal DNA binding|telomere organization|interleukin-7-mediated signaling pathway|protein complex|cellular protein metabolic process|cadherin binding|regulation…	path:hsa05034,path:hsa05202,path:hsa05322	Alcoholism|Transcriptional misregulation in cancer|Systemic lupus erythematosus
HIST1H3H	547.401	6.2837	7.93e-07	2.18e-05	6.60986	10.5598	11.4099	33.5419	247.678	66.1084	histone cluster 1 H3 family member h	GO:0000183,GO:0000228,GO:0000786,GO:0000788,GO:0005576,GO:0005634,GO:0005654,GO:0006325,GO:0006334,GO:0006335,GO:0007596,GO:0016020,GO:0031492,GO:0032200,GO:0038111,GO:0043234,GO:0044267,GO:0045296,GO:0045652,GO:0045814,GO:0045815,GO:0046982,GO:0051290,GO:0060964,GO:0060968,GO:0070062,GO:1902036	chromatin silencing at rDNA|nuclear chromosome|nucleosome|nuclear nucleosome|extracellular region|nucleus|nucleoplasm|chromatin organization|nucleosome assembly|DNA replication-dependent nucleosome assembly|blood coagulation|membrane|nucleosomal DNA binding|telomere organization|interleukin-7-mediated signaling pathway|protein complex|cellular protein metabolic process|cadherin binding|regulation…	path:hsa05034,path:hsa05202,path:hsa05322	Alcoholism|Transcriptional misregulation in cancer|Systemic lupus erythematosus
HIST1H3I	554.596	5.61616	0.000526552	0.00549621	5.98634	6.07035	5.65828	9.51203	225.072	39.7001	histone cluster 1 H3 family member i	GO:0000183,GO:0000228,GO:0000786,GO:0000788,GO:0005576,GO:0005634,GO:0005654,GO:0006325,GO:0006334,GO:0006335,GO:0007596,GO:0016020,GO:0031492,GO:0032200,GO:0038111,GO:0043234,GO:0044267,GO:0045296,GO:0045652,GO:0045814,GO:0045815,GO:0046982,GO:0051290,GO:0060964,GO:0060968,GO:0070062,GO:1902036	chromatin silencing at rDNA|nuclear chromosome|nucleosome|nuclear nucleosome|extracellular region|nucleus|nucleoplasm|chromatin organization|nucleosome assembly|DNA replication-dependent nucleosome assembly|blood coagulation|membrane|nucleosomal DNA binding|telomere organization|interleukin-7-mediated signaling pathway|protein complex|cellular protein metabolic process|cadherin binding|regulation…	path:hsa05034,path:hsa05202,path:hsa05322	Alcoholism|Transcriptional misregulation in cancer|Systemic lupus erythematosus
HIST1H4A	225.403	7.63683	1.37e-05	0.000250876	5.41178	3.72315	3.21573	18.1213	146.913	42.0211	histone cluster 1 H4 family member a	GO:0000786,GO:0003677,GO:0005634,GO:0006334,GO:0006352,GO:0046982	nucleosome|DNA binding|nucleus|nucleosome assembly|DNA-templated transcription, initiation|protein heterodimerization activity	path:hsa05034,path:hsa05203,path:hsa05322	Alcoholism|Viral carcinogenesis|Systemic lupus erythematosus
HIST1H4I	296.495	5.04419	0.000575827	0.00593284	4.95589	7.41229	4.41499	6.86707	173.844	38.3482	histone cluster 1 H4 family member i	GO:0000786,GO:0003677,GO:0005634,GO:0006334,GO:0006352,GO:0046982	nucleosome|DNA binding|nucleus|nucleosome assembly|DNA-templated transcription, initiation|protein heterodimerization activity	path:hsa05034,path:hsa05203,path:hsa05322	Alcoholism|Viral carcinogenesis|Systemic lupus erythematosus
HIST2H2AA3	244.889	6.36891	5.4e-05	0.000808626	3.2667	2.57688	3.46291	11.2483	98.0055	29.4155	histone cluster 2 H2A family member a3	GO:0000786,GO:0000790,GO:0003677,GO:0005634,GO:0006342,GO:0046982,GO:0070062	nucleosome|nuclear chromatin|DNA binding|nucleus|chromatin silencing|protein heterodimerization activity|extracellular exosome	path:hsa04217,path:hsa05034,path:hsa05322	Necroptosis|Alcoholism|Systemic lupus erythematosus
HIST2H2AB	752.324	5.14267	8.09e-05	0.00114357	7.03804	15.7412	17.1518	21.5608	352.025	92.0329	histone cluster 2 H2A family member b	GO:0000786,GO:0000790,GO:0003677,GO:0005634,GO:0006342,GO:0046982,GO:0070062	nucleosome|nuclear chromatin|DNA binding|nucleus|chromatin silencing|protein heterodimerization activity|extracellular exosome	path:hsa04217,path:hsa05034,path:hsa05322	Necroptosis|Alcoholism|Systemic lupus erythematosus
HIST2H2BE	2704.25	5.25839	2.73e-05	0.00045553	5.77538	9.43121	8.51681	18.3716	196.294	58.0336	histone cluster 2 H2B family member e	GO:0000786,GO:0003677,GO:0005634,GO:0006334,GO:0046982	nucleosome|DNA binding|nucleus|nucleosome assembly|protein heterodimerization activity	path:hsa05034,path:hsa05203,path:hsa05322	Alcoholism|Viral carcinogenesis|Systemic lupus erythematosus
HIST2H2BF	2758.47	6.88173	6.14e-05	0.000897186	6.79811	8.57398	8.46798	11.9764	314.11	92.3059	histone cluster 2 H2B family member f	GO:0000786,GO:0003677,GO:0005634,GO:0005654,GO:0005829,GO:0006334,GO:0046982,GO:0070062	nucleosome|DNA binding|nucleus|nucleoplasm|cytosol|nucleosome assembly|protein heterodimerization activity|extracellular exosome	path:hsa05034,path:hsa05203,path:hsa05322	Alcoholism|Viral carcinogenesis|Systemic lupus erythematosus
HIST2H3C	144.371	18.0316	7.28e-06	0.000146904	0.594699	0.22245	0.225527	1.29644	84.5919	16.3495	histone cluster 2 H3 family member c	GO:0000786,GO:0000788,GO:0005634,GO:0005700,GO:0006334,GO:0031492,GO:0035059,GO:0046982	nucleosome|nuclear nucleosome|nucleus|polytene chromosome|nucleosome assembly|nucleosomal DNA binding|RCAF complex|protein heterodimerization activity	path:hsa05034,path:hsa05202,path:hsa05322	Alcoholism|Transcriptional misregulation in cancer|Systemic lupus erythematosus
HIST2H3D	614.804	12.7585	3.1e-06	7.08e-05	3.09242	3.31252	2.26941	8.79824	451.716	40.0329	histone cluster 2 H3 family member d	GO:0000786,GO:0000788,GO:0005634,GO:0005700,GO:0006334,GO:0031492,GO:0035059,GO:0046982	nucleosome|nuclear nucleosome|nucleus|polytene chromosome|nucleosome assembly|nucleosomal DNA binding|RCAF complex|protein heterodimerization activity	path:hsa05034,path:hsa05202,path:hsa05322	Alcoholism|Transcriptional misregulation in cancer|Systemic lupus erythematosus
HJURP	444.52	11.9318	2.08e-06	4.99e-05	0.369459	0.17948	0.133858	1.07363	13.1528	5.37411	Holliday junction recognition protein	GO:0000775,GO:0000777,GO:0003677,GO:0005634,GO:0005654,GO:0005730,GO:0005739,GO:0005829,GO:0007049,GO:0007059,GO:0034080,GO:0042393,GO:0042802,GO:0043254,GO:0051101	chromosome, centromeric region|condensed chromosome kinetochore|DNA binding|nucleus|nucleoplasm|nucleolus|mitochondrion|cytosol|cell cycle|chromosome segregation|CENP-A containing nucleosome assembly|histone binding|identical protein binding|regulation of protein complex assembly|regulation of DNA binding
HMGA1	938.239	4.73776	3.11e-07	9.97e-06	3.11219	2.2232	2.62698	12.7194	23.4582	21.5956	high mobility group AT-hook 1
HMMR	388.598	6.78562	4.52e-05	0.000700189	0.398196	0.404573	0.171925	0.938608	9.18336	3.19051	hyaluronan mediated motility receptor	GO:0005540,GO:0005813,GO:0005829,GO:0005886,GO:0009986,GO:0010389,GO:0015630,GO:0016020,GO:0030214	hyaluronic acid binding|centrosome|cytosol|plasma membrane|cell surface|regulation of G2/M transition of mitotic cell cycle|microtubule cytoskeleton|membrane|hyaluronan catabolic process	path:hsa04512	ECM-receptor interaction
HTRA3	601.654	9.33091	5.35e-09	2.59e-07	0.58194	0.518854	0.402635	20.6657	3.32704	5.62062	HtrA serine peptidase 3
IGF2BP3	544.846	15.7452	4.73e-10	2.86e-08	0.0749324	0.0830637	0.232983	0.436037	5.08406	6.72139	insulin like growth factor 2 mRNA binding protein 3	GO:0003723,GO:0003730,GO:0005634,GO:0005737,GO:0005829,GO:0006412,GO:0009653,GO:0017148,GO:0042035,GO:0043488,GO:0045182,GO:0048027,GO:0051028	RNA binding|mRNA 3'-UTR binding|nucleus|cytoplasm|cytosol|translation|anatomical structure morphogenesis|negative regulation of translation|regulation of cytokine biosynthetic process|regulation of mRNA stability|translation regulator activity|mRNA 5'-UTR binding|mRNA transport
IGSF3	836.874	5.58173	3.28e-07	1.04e-05	0.828461	0.41657	0.299104	4.07207	2.97804	5.43088	immunoglobulin superfamily member 3	GO:0005886,GO:0007166,GO:0009986,GO:0016021,GO:0032808	plasma membrane|cell surface receptor signaling pathway|cell surface|integral component of membrane|lacrimal gland development
IQGAP3	976.253	11.1071	3.74e-09	1.86e-07	0.229879	0.321929	0.112724	1.03064	10.7969	2.34734	IQ motif containing GTPase activating protein 3	GO:0000082,GO:0000187,GO:0005516,GO:0005829,GO:0005911,GO:0007265,GO:0008361,GO:0010628,GO:0010629,GO:0016328,GO:0017048,GO:0033601,GO:0043087,GO:0070371,GO:0070856,GO:0071310	G1/S transition of mitotic cell cycle|activation of MAPK activity|calmodulin binding|cytosol|cell-cell junction|Ras protein signal transduction|regulation of cell size|positive regulation of gene expression|negative regulation of gene expression|lateral plasma membrane|Rho GTPase binding|positive regulation of mammary gland epithelial cell proliferation|regulation of GTPase activity|ERK1 and ERK2…	path:hsa04810	Regulation of actin cytoskeleton
ISLR	808.766	4.14406	0.000117338	0.00156507	2.95764	2.48741	2.38883	43.7541	7.20395	13.005	immunoglobulin superfamily containing leucine rich repeat	GO:0002576,GO:0005576,GO:0007155,GO:0031093,GO:0070062	platelet degranulation|extracellular region|cell adhesion|platelet alpha granule lumen|extracellular exosome
ITGA11	569.259	7.21097	3.11e-12	2.95e-10	0.252874	0.175463	0.112667	3.77996	1.26768	0.969587	integrin subunit alpha 11			path:hsa04151,path:hsa04510,path:hsa04512,path:hsa04810,path:hsa05165,path:hsa05410,path:hsa05412,path:hsa05414	PI3K-Akt signaling pathway|Focal adhesion|ECM-receptor interaction|Regulation of actin cytoskeleton|Human papillomavirus infection|Hypertrophic cardiomyopathy (HCM)|Arrhythmogenic right ventricular cardiomyopathy (ARVC)|Dilated cardiomyopathy (DCM)
ITGA2	1223.19	6.41373	7.02e-10	4.08e-08	1.0883	0.540406	0.409173	6.29525	5.48516	6.60936	integrin subunit alpha 2			path:hsa04145,path:hsa04151,path:hsa04510,path:hsa04512,path:hsa04611,path:hsa04640,path:hsa04810,path:hsa05165,path:hsa05200,path:hsa05205,path:hsa05222,path:hsa05410,path:hsa05412,path:hsa05414	Phagosome|PI3K-Akt signaling pathway|Focal adhesion|ECM-receptor interaction|Platelet activation|Hematopoietic cell lineage|Regulation of actin cytoskeleton|Human papillomavirus infection|Pathways in cancer|Proteoglycans in cancer|Small cell lung cancer|Hypertrophic cardiomyopathy (HCM)|Arrhythmogenic right ventricular cardiomyopathy (ARVC)|Dilated cardiomyopathy (DCM)
ITGB4	1777.78	9.11083	4.35e-07	1.32e-05	0.826643	0.390624	0.433924	9.37345	22.9018	1.85221	integrin subunit beta 4	GO:0001664,GO:0004872,GO:0005886,GO:0006914,GO:0007155,GO:0007160,GO:0007229,GO:0008305,GO:0009611,GO:0009986,GO:0030054,GO:0030056,GO:0030198,GO:0031252,GO:0031581,GO:0035878,GO:0043235,GO:0043588,GO:0048333,GO:0048565,GO:0048870,GO:0070062,GO:0072001,GO:0097186	G-protein coupled receptor binding|receptor activity|plasma membrane|autophagy|cell adhesion|cell-matrix adhesion|integrin-mediated signaling pathway|integrin complex|response to wounding|cell surface|cell junction|hemidesmosome|extracellular matrix organization|cell leading edge|hemidesmosome assembly|nail development|receptor complex|skin development|mesodermal cell differentiation|digestive tr…	path:hsa04151,path:hsa04510,path:hsa04512,path:hsa04810,path:hsa05165,path:hsa05410,path:hsa05412,path:hsa05414	PI3K-Akt signaling pathway|Focal adhesion|ECM-receptor interaction|Regulation of actin cytoskeleton|Human papillomavirus infection|Hypertrophic cardiomyopathy (HCM)|Arrhythmogenic right ventricular cardiomyopathy (ARVC)|Dilated cardiomyopathy (DCM)
ITIH5	4035.24	10.7539	7.86e-08	2.9e-06	1.10817	0.784671	0.560896	40.7677	20.2486	1.9663	inter-alpha-trypsin inhibitor heavy chain family member 5	GO:0004867,GO:0005576,GO:0030212	serine-type endopeptidase inhibitor activity|extracellular region|hyaluronan metabolic process
ITPR3	1528.43	5.20765	9.05e-09	4.22e-07	1.06269	0.544489	0.808897	8.38924	6.93998	4.17062	inositol 1,4,5-trisphosphate receptor type 3	GO:0000822,GO:0005220,GO:0005509,GO:0005640,GO:0005654,GO:0005730,GO:0005737,GO:0005783,GO:0005789,GO:0005886,GO:0005887,GO:0005903,GO:0007186,GO:0007204,GO:0007613,GO:0015278,GO:0016020,GO:0030168,GO:0031095,GO:0035091,GO:0043025,GO:0043209,GO:0043235,GO:0043533,GO:0045177,GO:0050796,GO:0050913,GO:0050916,GO:0050917,GO:0051260,GO:0051291,GO:0051592,GO:0060291,GO:0060402,GO:0070679,GO:1903779	inositol hexakisphosphate binding|inositol 1,4,5-trisphosphate-sensitive calcium-release channel activity|calcium ion binding|nuclear outer membrane|nucleoplasm|nucleolus|cytoplasm|endoplasmic reticulum|endoplasmic reticulum membrane|plasma membrane|integral component of plasma membrane|brush border|G-protein coupled receptor signaling pathway|positive regulation of cytosolic calcium ion concentr…	path:hsa04020,path:hsa04022,path:hsa04070,path:hsa04114,path:hsa04210,path:hsa04218,path:hsa04270,path:hsa04371,path:hsa04540,path:hsa04611,path:hsa04621,path:hsa04625,path:hsa04713,path:hsa04720,path:hsa04723,path:hsa04724,path:hsa04725,path:hsa04726,path:hsa04728,path:hsa04730,path:hsa04742,path:hsa04750,path:hsa04911,path:hsa04912,path:hsa04915,path:hsa04918,path:hsa04921,path:hsa04922,path:hs…	Calcium signaling pathway|cGMP-PKG signaling pathway|Phosphatidylinositol signaling system|Oocyte meiosis|Apoptosis|Cellular senescence|Vascular smooth muscle contraction|Apelin signaling pathway|Gap junction|Platelet activation|NOD-like receptor signaling pathway|C-type lectin receptor signaling pathway|Circadian entrainment|Long-term potentiation|Retrograde endocannabinoid signaling|Glutamaterg…
KCND2	130.94	7.34098	4.28e-06	9.39e-05	0.0471307	0.0665437	0.0130407	1.44194	0.365956	0.117328	potassium voltage-gated channel subfamily D member 2	GO:0001508,GO:0005249,GO:0005250,GO:0005886,GO:0005887,GO:0007268,GO:0008076,GO:0019228,GO:0019233,GO:0030054,GO:0031226,GO:0032809,GO:0034765,GO:0043197,GO:0043204,GO:0044853,GO:0045211,GO:0045475,GO:0046872,GO:0051260,GO:0061337,GO:0071456,GO:0071805	action potential|voltage-gated potassium channel activity|A-type (transient outward) potassium channel activity|plasma membrane|integral component of plasma membrane|chemical synaptic transmission|voltage-gated potassium channel complex|neuronal action potential|sensory perception of pain|cell junction|intrinsic component of plasma membrane|neuronal cell body membrane|regulation of ion transmembr…	path:hsa04726	Serotonergic synapse
KCNJ11	218.158	8.56068	3.13e-09	1.6e-07	0.484624	0.00794484	0.153864	6.08621	0.197023	3.66846	potassium voltage-gated channel subfamily J member 11	GO:0001669,GO:0002931,GO:0005249,GO:0005524,GO:0005635,GO:0005739,GO:0005768,GO:0005783,GO:0005829,GO:0005886,GO:0005887,GO:0006006,GO:0008022,GO:0008282,GO:0010107,GO:0014704,GO:0015272,GO:0030315,GO:0030506,GO:0030673,GO:0030955,GO:0031072,GO:0032355,GO:0033198,GO:0033574,GO:0042391,GO:0042493,GO:0043025,GO:0043209,GO:0044325,GO:0046676,GO:0050796,GO:0050877,GO:0055085,GO:0070852,GO:0071316,GO:…	acrosomal vesicle|response to ischemia|voltage-gated potassium channel activity|ATP binding|nuclear envelope|mitochondrion|endosome|endoplasmic reticulum|cytosol|plasma membrane|integral component of plasma membrane|glucose metabolic process|protein C-terminus binding|inward rectifying potassium channel|potassium ion import|intercalated disc|ATP-activated inward rectifier potassium channel activi…	path:hsa04911,path:hsa04930	Insulin secretion|Type II diabetes mellitus
KCNQ3	128.686	4.87903	0.000109692	0.00148127	0.0581642	0.010356	0.0146829	0.270695	0.192673	0.124475	potassium voltage-gated channel subfamily Q member 3	GO:0005249,GO:0005516,GO:0005886,GO:0005887,GO:0007268,GO:0008076,GO:0009986,GO:0016021,GO:0033268,GO:0034765,GO:0043194,GO:0060081,GO:0071805	voltage-gated potassium channel activity|calmodulin binding|plasma membrane|integral component of plasma membrane|chemical synaptic transmission|voltage-gated potassium channel complex|cell surface|integral component of membrane|node of Ranvier|regulation of ion transmembrane transport|axon initial segment|membrane hyperpolarization|potassium ion transmembrane transport	path:hsa04725	Cholinergic synapse
KIAA1549L	451.317	37.0296	1.7e-14	2.48e-12	0.0016281	0.0194938	0.016471	0.159842	4.28072	0.398619	KIAA1549 like	GO:0016021	integral component of membrane
KIF11	865.157	7.18294	5.93e-07	1.72e-05	0.550292	0.586524	0.316946	2.1755	13.5821	4.62506	kinesin family member 11	GO:0000278,GO:0000922,GO:0003777,GO:0005524,GO:0005819,GO:0005829,GO:0005871,GO:0005874,GO:0006890,GO:0007018,GO:0007051,GO:0007052,GO:0007059,GO:0007100,GO:0008017,GO:0008574,GO:0016020,GO:0019886,GO:0019901,GO:0032403,GO:0046602,GO:0051301,GO:0072686,GO:0090307	mitotic cell cycle|spindle pole|microtubule motor activity|ATP binding|spindle|cytosol|kinesin complex|microtubule|retrograde vesicle-mediated transport, Golgi to ER|microtubule-based movement|spindle organization|mitotic spindle organization|chromosome segregation|mitotic centrosome separation|microtubule binding|ATP-dependent microtubule motor activity, plus-end-directed|membrane|antigen proces…
KIF14	680.179	9.1271	2.01e-06	4.85e-05	0.153211	0.201036	0.0924962	0.52367	7.37485	2.07712	kinesin family member 14
KIF15	339.908	7.54057	3.68e-06	8.24e-05	0.0790355	0.132985	0.0637412	0.244739	3.54598	1.12513	kinesin family member 15	GO:0000278,GO:0003677,GO:0003774,GO:0003777,GO:0005524,GO:0005813,GO:0005819,GO:0005829,GO:0005873,GO:0005874,GO:0006890,GO:0007018,GO:0008017,GO:0008283,GO:0016020,GO:0016887,GO:0019886	mitotic cell cycle|DNA binding|motor activity|microtubule motor activity|ATP binding|centrosome|spindle|cytosol|plus-end kinesin complex|microtubule|retrograde vesicle-mediated transport, Golgi to ER|microtubule-based movement|microtubule binding|cell proliferation|membrane|ATPase activity|antigen processing and presentation of exogenous peptide antigen via MHC class II
KIF18A	245.329	10.0284	1.39e-08	6.27e-07	0.127962	0.118117	0.0773965	0.657835	2.78212	2.26324	kinesin family member 18A	GO:0000776,GO:0001726,GO:0003779,GO:0005524,GO:0005634,GO:0005737,GO:0005815,GO:0005828,GO:0005829,GO:0005871,GO:0005901,GO:0006890,GO:0007018,GO:0007019,GO:0007062,GO:0007080,GO:0007140,GO:0008017,GO:0008574,GO:0015031,GO:0015630,GO:0019886,GO:0051010,GO:0070463,GO:0070507,GO:0071392,GO:0072520,GO:1990023	kinetochore|ruffle|actin binding|ATP binding|nucleus|cytoplasm|microtubule organizing center|kinetochore microtubule|cytosol|kinesin complex|caveola|retrograde vesicle-mediated transport, Golgi to ER|microtubule-based movement|microtubule depolymerization|sister chromatid cohesion|mitotic metaphase plate congression|male meiotic nuclear division|microtubule binding|ATP-dependent microtubule motor…
KIF18B	165.278	9.08066	3.73e-05	0.00059503	0.144543	0.0364348	0.0333749	0.391682	2.63009	1.33344	kinesin family member 18B	GO:0000070,GO:0000235,GO:0000278,GO:0003774,GO:0003777,GO:0005524,GO:0005634,GO:0005737,GO:0005829,GO:0005871,GO:0007018,GO:0007019,GO:0008017,GO:0016604,GO:0016887,GO:0019894,GO:0035371,GO:0051301,GO:0051302,GO:1990752	mitotic sister chromatid segregation|astral microtubule|mitotic cell cycle|motor activity|microtubule motor activity|ATP binding|nucleus|cytoplasm|cytosol|kinesin complex|microtubule-based movement|microtubule depolymerization|microtubule binding|nuclear body|ATPase activity|kinesin binding|microtubule plus-end|cell division|regulation of cell division|microtubule end
KIF20A	583.166	11.1588	4.86e-07	1.45e-05	0.347252	0.329409	0.0893477	1.24281	13.3733	4.60381	kinesin family member 20A	GO:0000281,GO:0000910,GO:0000920,GO:0001578,GO:0003777,GO:0005215,GO:0005524,GO:0005654,GO:0005794,GO:0005819,GO:0005871,GO:0005874,GO:0007018,GO:0008017,GO:0015031,GO:0016192,GO:0016887,GO:0019901,GO:0030496,GO:0032154,GO:0045171	mitotic cytokinesis|cytokinesis|cell separation after cytokinesis|microtubule bundle formation|microtubule motor activity|transporter activity|ATP binding|nucleoplasm|Golgi apparatus|spindle|kinesin complex|microtubule|microtubule-based movement|microtubule binding|protein transport|vesicle-mediated transport|ATPase activity|protein kinase binding|midbody|cleavage furrow|intercellular bridge
KIF23	548.762	10.1057	3.71e-07	1.15e-05	0.286134	0.225754	0.082487	1.04852	4.33525	6.24313	kinesin family member 23	GO:0000022,GO:0000281,GO:0000915,GO:0003777,GO:0005524,GO:0005634,GO:0005654,GO:0005813,GO:0005819,GO:0005829,GO:0005871,GO:0005874,GO:0005925,GO:0006890,GO:0007018,GO:0008017,GO:0016887,GO:0019886,GO:0030496,GO:0032467,GO:0045171,GO:0051256,GO:0072383,GO:0072686,GO:0090543,GO:0097149	mitotic spindle elongation|mitotic cytokinesis|actomyosin contractile ring assembly|microtubule motor activity|ATP binding|nucleus|nucleoplasm|centrosome|spindle|cytosol|kinesin complex|microtubule|focal adhesion|retrograde vesicle-mediated transport, Golgi to ER|microtubule-based movement|microtubule binding|ATPase activity|antigen processing and presentation of exogenous peptide antigen via MHC…	path:hsa05206	MicroRNAs in cancer
KIF24	160.496	4.50722	5.78e-06	0.000121436	0.129803	0.0855062	0.0411232	0.591473	0.798392	0.200993	kinesin family member 24	GO:0003777,GO:0005524,GO:0005814,GO:0005829,GO:0005871,GO:0005874,GO:0007018,GO:0007019,GO:0008017,GO:0016887,GO:0042802,GO:0043234,GO:0060271,GO:0097711	microtubule motor activity|ATP binding|centriole|cytosol|kinesin complex|microtubule|microtubule-based movement|microtubule depolymerization|microtubule binding|ATPase activity|identical protein binding|protein complex|cilium assembly|ciliary basal body-plasma membrane docking
KIF26B	460.08	5.23868	2.83e-06	6.51e-05	0.324368	0.136151	0.171529	1.93426	2.2997	0.795921	kinesin family member 26B	GO:0003777,GO:0005524,GO:0005737,GO:0005871,GO:0005874,GO:0008017,GO:0022409,GO:0030010,GO:0072092	microtubule motor activity|ATP binding|cytoplasm|kinesin complex|microtubule|microtubule binding|positive regulation of cell-cell adhesion|establishment of cell polarity|ureteric bud invasion
KIF2C	358.881	9.66679	7.13e-06	0.000144792	0.216832	0.140699	0.110724	0.575439	7.66178	3.23453	kinesin family member 2C	GO:0000278,GO:0000775,GO:0000776,GO:0000777,GO:0003777,GO:0005524,GO:0005634,GO:0005829,GO:0005871,GO:0006890,GO:0007018,GO:0007019,GO:0007062,GO:0007080,GO:0008283,GO:0015630,GO:0016020,GO:0016887,GO:0019237,GO:0019886,GO:0030951,GO:0035371,GO:0051010,GO:0051301,GO:0051310,GO:0051315,GO:0051983	mitotic cell cycle|chromosome, centromeric region|kinetochore|condensed chromosome kinetochore|microtubule motor activity|ATP binding|nucleus|cytosol|kinesin complex|retrograde vesicle-mediated transport, Golgi to ER|microtubule-based movement|microtubule depolymerization|sister chromatid cohesion|mitotic metaphase plate congression|cell proliferation|microtubule cytoskeleton|membrane|ATPase acti…
KIF4A	408.002	8.64039	2.03e-07	6.84e-06	0.241876	0.1905	0.150715	0.975378	5.7351	3.06873	kinesin family member 4A	GO:0000281,GO:0003677,GO:0003777,GO:0005524,GO:0005654,GO:0005694,GO:0005737,GO:0005829,GO:0005871,GO:0005876,GO:0006890,GO:0006996,GO:0007018,GO:0008017,GO:0008089,GO:0008574,GO:0016020,GO:0016363,GO:0019886,GO:0030496,GO:0045171,GO:0051256,GO:1904115	mitotic cytokinesis|DNA binding|microtubule motor activity|ATP binding|nucleoplasm|chromosome|cytoplasm|cytosol|kinesin complex|spindle microtubule|retrograde vesicle-mediated transport, Golgi to ER|organelle organization|microtubule-based movement|microtubule binding|anterograde axonal transport|ATP-dependent microtubule motor activity, plus-end-directed|membrane|nuclear matrix|antigen processin…
KIFC1	355.123	9.20004	3.2e-07	1.02e-05	0.391665	0.322778	0.139125	1.70697	8.27258	4.45403	kinesin family member C1	GO:0000070,GO:0003777,GO:0005524,GO:0005634,GO:0005769,GO:0005815,GO:0005819,GO:0005871,GO:0005874,GO:0007018,GO:0007080,GO:0007283,GO:0008017,GO:0016020,GO:0016887,GO:0051301,GO:0090307	mitotic sister chromatid segregation|microtubule motor activity|ATP binding|nucleus|early endosome|microtubule organizing center|spindle|kinesin complex|microtubule|microtubule-based movement|mitotic metaphase plate congression|spermatogenesis|microtubule binding|membrane|ATPase activity|cell division|mitotic spindle assembly
KLF5	1334.41	8.25095	3.4e-10	2.08e-08	2.10735	1.18517	0.616733	23.774	30.6276	4.23655	Kruppel like factor 5
L1CAM	1225.86	13.457	5.01e-05	0.00076133	0.0551229	0.147987	0.0438971	0.041927	30.9744	0.0203416	L1 cell adhesion molecule			path:hsa04360,path:hsa04514	Axon guidance|Cell adhesion molecules (CAMs)
LAMB3	1282.14	4.93525	6.7e-06	0.000137334	1.95256	1.4916	0.631176	19.2325	17.0416	1.83973	laminin subunit beta 3	GO:0005198,GO:0005576,GO:0005610,GO:0007155,GO:0008544,GO:0022617,GO:0030198,GO:0031581,GO:0032403,GO:0035987,GO:0050873	structural molecule activity|extracellular region|laminin-5 complex|cell adhesion|epidermis development|extracellular matrix disassembly|extracellular matrix organization|hemidesmosome assembly|protein complex binding|endodermal cell differentiation|brown fat cell differentiation	path:hsa04151,path:hsa04510,path:hsa04512,path:hsa05145,path:hsa05146,path:hsa05165,path:hsa05200,path:hsa05222	PI3K-Akt signaling pathway|Focal adhesion|ECM-receptor interaction|Toxoplasmosis|Amoebiasis|Human papillomavirus infection|Pathways in cancer|Small cell lung cancer
LAMP5	238.096	8.80862	1.58e-05	0.000283191	0.498439	0.133946	0.0816424	17.3342	0.297921	1.73321	lysosomal associated membrane protein family member 5	GO:0005886,GO:0010008,GO:0016021,GO:0030054,GO:0030659,GO:0030672,GO:0031901,GO:0032584,GO:0032590,GO:0033116,GO:0055038	plasma membrane|endosome membrane|integral component of membrane|cell junction|cytoplasmic vesicle membrane|synaptic vesicle membrane|early endosome membrane|growth cone membrane|dendrite membrane|endoplasmic reticulum-Golgi intermediate compartment membrane|recycling endosome membrane
LHX4	130.035	13.2925	0.000135678	0.0017697	0.00920613	0.0172922	0	0.0102817	2.62548	0.0207544	LIM homeobox 4	GO:0001228,GO:0001890,GO:0005634,GO:0008045,GO:0009887,GO:0021526,GO:0043066,GO:0043565,GO:0045944,GO:0046872	transcriptional activator activity, RNA polymerase II transcription regulatory region sequence-specific DNA binding|placenta development|nucleus|motor neuron axon guidance|animal organ morphogenesis|medial motor column neuron differentiation|negative regulation of apoptotic process|sequence-specific DNA binding|positive regulation of transcription from RNA polymerase II promoter|metal ion binding
LOC112267934	125.576	9.61432	0.000941398	0.00881606	0.0170803	0.00580624	0.0216289	1.73422	0.256587	0.00474057	uncharacterized LOC112267934	GO:0005509,GO:0005887,GO:0007155,GO:0007156,GO:0007267,GO:0007399	calcium ion binding|integral component of plasma membrane|cell adhesion|homophilic cell adhesion via plasma membrane adhesion molecules|cell-cell signaling|nervous system development
LRIG3	5154.93	4.71179	0.00089553	0.00845185	2.53884	2.45689	4.79229	91.3606	9.41425	11.7986	leucine rich repeats and immunoglobulin like domains 3	GO:0005615,GO:0005886,GO:0016021,GO:0030659,GO:0032474	extracellular space|plasma membrane|integral component of membrane|cytoplasmic vesicle membrane|otolith morphogenesis
LRP12	422.903	4.21192	0.000566774	0.0058547	0.933954	0.591725	0.363791	1.95949	8.23183	3.22215	LDL receptor related protein 12	GO:0001764,GO:0005041,GO:0005887,GO:0005905,GO:0006897,GO:0007165,GO:0016021,GO:0031175,GO:0040008	neuron migration|low-density lipoprotein receptor activity|integral component of plasma membrane|clathrin-coated pit|endocytosis|signal transduction|integral component of membrane|neuron projection development|regulation of growth
LRRIQ1	127.009	5.56125	0.000904324	0.00850887	0.034889	0.0396499	0.00808073	0.486922	0.583262	0.00526549	leucine rich repeats and IQ motif containing 1
LTBP2	4369.56	4.91114	5.89e-06	0.000123322	2.81242	3.02268	2.08024	45.8208	10.7511	14.1228	latent transforming growth factor beta binding protein 2	GO:0005509,GO:0005576,GO:0005578,GO:0005615,GO:0005622,GO:0006605,GO:0007179,GO:0008201,GO:0009306,GO:0019838,GO:0031012,GO:0070062,GO:0097435	calcium ion binding|extracellular region|proteinaceous extracellular matrix|extracellular space|intracellular|protein targeting|transforming growth factor beta receptor signaling pathway|heparin binding|protein secretion|growth factor binding|extracellular matrix|extracellular exosome|supramolecular fiber organization
LYPD1	197.328	10.3081	7.83e-07	2.16e-05	0.158548	0.082014	0.0569141	0.839322	2.60799	2.60571	LY6/PLAUR domain containing 1	GO:0004930,GO:0005886,GO:0005887,GO:0007186,GO:0046872	G-protein coupled receptor activity|plasma membrane|integral component of plasma membrane|G-protein coupled receptor signaling pathway|metal ion binding
LYPD6	165.551	7.796	1.93e-10	1.25e-08	0.129058	0.0655085	0.0718816	1.21429	0.871052	0.964325	LY6/PLAUR domain containing 6	GO:0005576,GO:0005737,GO:0005886,GO:0030054,GO:0030550,GO:0031225,GO:0043005,GO:0045121,GO:0045202	extracellular region|cytoplasm|plasma membrane|cell junction|acetylcholine receptor inhibitor activity|anchored component of membrane|neuron projection|membrane raft|synapse
MAD2L1	302.29	5.73111	0.000345327	0.00386529	0.970382	0.706632	0.729932	1.93546	21.9489	7.051	mitotic arrest deficient 2 like 1			path:hsa04110,path:hsa04114,path:hsa04914,path:hsa05166	Cell cycle|Oocyte meiosis|Progesterone-mediated oocyte maturation|Human T-cell leukemia virus 1 infection
MAP2	1701.84	4.357	7.9e-05	0.00112108	0.755763	0.626675	0.530543	5.97696	1.55137	6.70312	microtubule associated protein 2
MAPK12	236.564	4.82143	2e-06	4.83e-05	0.794377	0.543376	0.778992	7.36079	2.81035	7.60483	mitogen-activated protein kinase 12			path:hsa01522,path:hsa04010,path:hsa04015,path:hsa04068,path:hsa04071,path:hsa04114,path:hsa04218,path:hsa04261,path:hsa04370,path:hsa04380,path:hsa04550,path:hsa04611,path:hsa04620,path:hsa04621,path:hsa04622,path:hsa04625,path:hsa04657,path:hsa04658,path:hsa04659,path:hsa04660,path:hsa04664,path:hsa04668,path:hsa04670,path:hsa04714,path:hsa04722,path:hsa04723,path:hsa04728,path:hsa04750,path:hs…	Endocrine resistance|MAPK signaling pathway|Rap1 signaling pathway|FoxO signaling pathway|Sphingolipid signaling pathway|Oocyte meiosis|Cellular senescence|Adrenergic signaling in cardiomyocytes|VEGF signaling pathway|Osteoclast differentiation|Signaling pathways regulating pluripotency of stem cells|Platelet activation|Toll-like receptor signaling pathway|NOD-like receptor signaling pathway|RIG-…
MAPK15	175.432	7.96844	0.000824539	0.00793619	0.0628288	0.0299222	0.0521799	0.719374	4.02793	0.0356341	mitogen-activated protein kinase 15	GO:0004707,GO:0005524,GO:0005576,GO:0005622,GO:0005634,GO:0005737,GO:0010468,GO:0017124,GO:0032212,GO:0046777,GO:0051973,GO:1904355	MAP kinase activity|ATP binding|extracellular region|intracellular|nucleus|cytoplasm|regulation of gene expression|SH3 domain binding|positive regulation of telomere maintenance via telomerase|protein autophosphorylation|positive regulation of telomerase activity|positive regulation of telomere capping	path:hsa04657	IL-17 signaling pathway
MAPK8IP2	182.82	9.20399	1.22e-05	0.000228549	0.156362	0.0643542	0.0484025	0.514148	1.29429	3.9923	mitogen-activated protein kinase 8 interacting protein 2	GO:0000165,GO:0001540,GO:0001662,GO:0005078,GO:0005198,GO:0005622,GO:0005737,GO:0007172,GO:0007254,GO:0007617,GO:0010469,GO:0014069,GO:0019894,GO:0019901,GO:0030295,GO:0032403,GO:0032874,GO:0035176,GO:0043025,GO:0043234,GO:0046328,GO:0046958,GO:0048813,GO:0051966,GO:0060079,GO:2000310,GO:2000311	MAPK cascade|amyloid-beta binding|behavioral fear response|MAP-kinase scaffold activity|structural molecule activity|intracellular|cytoplasm|signal complex assembly|JNK cascade|mating behavior|regulation of receptor activity|postsynaptic density|kinesin binding|protein kinase binding|protein kinase activator activity|protein complex binding|positive regulation of stress-activated MAPK cascade|soc…	path:hsa04010	MAPK signaling pathway
MATN3	116.6	39.5258	3.06e-13	3.5e-11	0.0360259	0	0.0202937	5.26637	0.0912366	1.77028	matrilin 3	GO:0001501,GO:0005201,GO:0005509,GO:0005576,GO:0005578,GO:0005788,GO:0030198,GO:0043687,GO:0044267	skeletal system development|extracellular matrix structural constituent|calcium ion binding|extracellular region|proteinaceous extracellular matrix|endoplasmic reticulum lumen|extracellular matrix organization|post-translational protein modification|cellular protein metabolic process
MCM10	266.15	10.311	2.44e-06	5.73e-05	0.133156	0.106	0.0279283	0.5096	4.93953	0.938937	minichromosome maintenance 10 replication initiation factor	GO:0000082,GO:0003688,GO:0003697,GO:0005634,GO:0005654,GO:0005730,GO:0006260,GO:0006270,GO:0006974,GO:0008283,GO:0019899,GO:0031298,GO:0042802,GO:0046872	G1/S transition of mitotic cell cycle|DNA replication origin binding|single-stranded DNA binding|nucleus|nucleoplasm|nucleolus|DNA replication|DNA replication initiation|cellular response to DNA damage stimulus|cell proliferation|enzyme binding|replication fork protection complex|identical protein binding|metal ion binding
MCM2	1172.67	5.10103	5.11e-05	0.000773997	2.23325	1.36336	1.15597	5.91582	27.1269	9.70534	minichromosome maintenance complex component 2			path:hsa03030,path:hsa04110	DNA replication|Cell cycle
MELK	251.215	6.79688	8.87e-07	2.38e-05	0.350485	0.298091	0.101638	1.53486	4.59327	2.17831	maternal embryonic leucine zipper kinase
MISP	239.05	21.2677	4.09e-06	9.04e-05	0.0507211	0.0225243	0.0251953	9.38282	0.012483	1.8353	mitotic spindle positioning	GO:0003779,GO:0005856,GO:0005886,GO:0005925,GO:0005938,GO:0007049,GO:0043231,GO:0051301	actin binding|cytoskeleton|plasma membrane|focal adhesion|cell cortex|cell cycle|intracellular membrane-bounded organelle|cell division
MKI67	2556.84	8.58497	1.1e-06	2.85e-05	0.517443	0.28994	0.202056	1.59555	10.2107	4.95325	marker of proliferation Ki-67
MMP11	948.901	8.98908	3.44e-07	1.08e-05	0.693736	1.28686	3.61347	43.1752	13.7347	23.4907	matrix metallopeptidase 11
MMP7	3764.6	4.8097	0.00015539	0.00199578	39.1052	18.4459	6.45279	79.3932	264.531	95.1707	matrix metallopeptidase 7			path:hsa04310	Wnt signaling pathway
MPP3	160.904	4.39699	1.03e-05	0.000198796	0.116727	0.14772	0.180912	0.876953	0.978573	0.609611	membrane palmitoylated protein 3	GO:0004385,GO:0005887,GO:0007165	guanylate kinase activity|integral component of plasma membrane|signal transduction
MSLN	499.091	19.3361	3.27e-06	7.41e-05	0.0139478	0.0936184	0.0323325	0.111517	36.2342	0.0691503	mesothelin	GO:0005576,GO:0005615,GO:0005788,GO:0005794,GO:0005886,GO:0006501,GO:0007155,GO:0007160,GO:0009986,GO:0016020,GO:0031016,GO:0031225,GO:0043687,GO:0044267	extracellular region|extracellular space|endoplasmic reticulum lumen|Golgi apparatus|plasma membrane|C-terminal protein lipidation|cell adhesion|cell-matrix adhesion|cell surface|membrane|pancreas development|anchored component of membrane|post-translational protein modification|cellular protein metabolic process
MTBP	322.021	4.01668	0.000121656	0.0016104	0.298067	0.376183	0.24647	1.16822	4.10213	1.24771	MDM2 binding protein	GO:0000776,GO:0000785,GO:0007050,GO:0007089,GO:0008285,GO:0034501,GO:0045839	kinetochore|chromatin|cell cycle arrest|traversing start control point of mitotic cell cycle|negative regulation of cell proliferation|protein localization to kinetochore|negative regulation of mitotic nuclear division
MYBL2	540.441	13.1068	2.79e-08	1.17e-06	0.331285	0.15915	0.334434	1.97679	15.3728	7.45303	MYB proto-oncogene like 2			path:hsa04218,path:hsa05166	Cellular senescence|Human T-cell leukemia virus 1 infection
MYEF2	384.189	4.70237	0.000827436	0.00795033	0.208444	0.0861771	0.0586636	2.91654	1.2874	0.108727	myelin expression factor 2	GO:0000981,GO:0003697,GO:0003723,GO:0005634,GO:0006351,GO:0014902,GO:0030182	RNA polymerase II transcription factor activity, sequence-specific DNA binding|single-stranded DNA binding|RNA binding|nucleus|transcription, DNA-templated|myotube differentiation|neuron differentiation
MYOF	3704.68	4.5553	1.03e-06	2.7e-05	1.97399	2.02397	1.22322	17.0829	19.1909	4.18648	myoferlin	GO:0001778,GO:0005543,GO:0005635,GO:0005886,GO:0005901,GO:0006936,GO:0007520,GO:0008015,GO:0016021,GO:0030659,GO:0030947,GO:0031410,GO:0031965,GO:0034605,GO:0043231,GO:0070062	plasma membrane repair|phospholipid binding|nuclear envelope|plasma membrane|caveola|muscle contraction|myoblast fusion|blood circulation|integral component of membrane|cytoplasmic vesicle membrane|regulation of vascular endothelial growth factor receptor signaling pathway|cytoplasmic vesicle|nuclear membrane|cellular response to heat|intracellular membrane-bounded organelle|extracellular exosome
NCAPG	423.321	7.45155	2.1e-06	5.03e-05	0.42536	0.316606	0.0823992	1.57997	5.95132	2.69833	non-SMC condensin I complex subunit G	GO:0000779,GO:0000796,GO:0005634,GO:0005737,GO:0005829,GO:0007076,GO:0016020,GO:0051301	condensed chromosome, centromeric region|condensin complex|nucleus|cytoplasm|cytosol|mitotic chromosome condensation|membrane|cell division
NCAPH	262.981	6.65498	3.15e-07	1e-05	0.171924	0.171253	0.0652951	0.844285	2.51651	1.21739	non-SMC condensin I complex subunit H	GO:0000796,GO:0000799,GO:0003682,GO:0005634,GO:0005829,GO:0007076,GO:0010032,GO:0016020,GO:0044547,GO:0045132,GO:0051301,GO:0072587	condensin complex|nuclear condensin complex|chromatin binding|nucleus|cytosol|mitotic chromosome condensation|meiotic chromosome condensation|membrane|DNA topoisomerase binding|meiotic chromosome segregation|cell division|DNA topoisomerase (ATP-hydrolyzing) activator activity
NDC80	339.336	6.44285	1.71e-05	0.000304417	0.424622	0.447884	0.169277	1.3304	13.0877	2.33219	NDC80, kinetochore complex component	GO:0000070,GO:0000132,GO:0000278,GO:0000775,GO:0000776,GO:0000777,GO:0000942,GO:0005200,GO:0005634,GO:0005654,GO:0005813,GO:0005829,GO:0007052,GO:0007059,GO:0007062,GO:0008608,GO:0016020,GO:0031262,GO:0042802,GO:0051301,GO:0051310,GO:0051315,GO:0051383,GO:0090267,GO:1905342	mitotic sister chromatid segregation|establishment of mitotic spindle orientation|mitotic cell cycle|chromosome, centromeric region|kinetochore|condensed chromosome kinetochore|condensed nuclear chromosome outer kinetochore|structural constituent of cytoskeleton|nucleus|nucleoplasm|centrosome|cytosol|mitotic spindle organization|chromosome segregation|sister chromatid cohesion|attachment of spind…
NEB	2565.12	5.76719	3.71e-07	1.15e-05	0.574599	0.0659733	0.0449607	6.58327	0.24658	0.649571	nebulin	GO:0003779,GO:0005829,GO:0007517,GO:0007525,GO:0008307,GO:0015629,GO:0030018,GO:0030049,GO:0030832,GO:0070062	actin binding|cytosol|muscle organ development|somatic muscle development|structural constituent of muscle|actin cytoskeleton|Z disc|muscle filament sliding|regulation of actin filament length|extracellular exosome
NEBL	1128.1	4.22309	1.52e-08	6.79e-07	0.655782	0.261963	0.660512	3.50005	2.05715	3.90765	nebulette	GO:0003779,GO:0005737,GO:0046872	actin binding|cytoplasm|metal ion binding
NEK2	493.405	22.6025	5.95e-09	2.87e-07	0.197528	0.0969456	0.024445	0.961577	15.3008	4.49649	NIMA related kinase 2	GO:0000070,GO:0000086,GO:0000278,GO:0000776,GO:0000777,GO:0000794,GO:0000922,GO:0001824,GO:0004672,GO:0004674,GO:0005524,GO:0005654,GO:0005730,GO:0005813,GO:0005829,GO:0005874,GO:0006468,GO:0007059,GO:0007088,GO:0010389,GO:0019903,GO:0030496,GO:0032212,GO:0043234,GO:0043392,GO:0046602,GO:0046777,GO:0046872,GO:0051225,GO:0051299,GO:0051301,GO:0051321,GO:0051973,GO:0051988,GO:0090307,GO:0097711,GO:…	mitotic sister chromatid segregation|G2/M transition of mitotic cell cycle|mitotic cell cycle|kinetochore|condensed chromosome kinetochore|condensed nuclear chromosome|spindle pole|blastocyst development|protein kinase activity|protein serine/threonine kinase activity|ATP binding|nucleoplasm|nucleolus|centrosome|cytosol|microtubule|protein phosphorylation|chromosome segregation|regulation of mito…
NES	3572.55	8.52421	3.76e-11	2.84e-09	1.35947	1.96959	1.6772	8.1586	44.2222	23.7888	nestin	GO:0000086,GO:0005198,GO:0005737,GO:0005882,GO:0007417,GO:0007420,GO:0019215,GO:0030844,GO:0031012,GO:0031076,GO:0032091,GO:0043086,GO:0045111,GO:0072089,GO:2000179	G2/M transition of mitotic cell cycle|structural molecule activity|cytoplasm|intermediate filament|central nervous system development|brain development|intermediate filament binding|positive regulation of intermediate filament depolymerization|extracellular matrix|embryonic camera-type eye development|negative regulation of protein binding|negative regulation of catalytic activity|intermediate fi…
NLGN1	359.267	13.0501	0.000142416	0.00184551	0.00502631	0.0117715	0.00369608	1.7745	0.156927	0.000804828	neuroligin 1	GO:0001540,GO:0002087,GO:0004872,GO:0005794,GO:0005886,GO:0005887,GO:0006605,GO:0007157,GO:0007158,GO:0007399,GO:0007416,GO:0009897,GO:0009986,GO:0010841,GO:0014069,GO:0016080,GO:0016339,GO:0017146,GO:0023041,GO:0030054,GO:0030165,GO:0030425,GO:0031175,GO:0032230,GO:0032433,GO:0035418,GO:0042043,GO:0043197,GO:0043198,GO:0045184,GO:0045202,GO:0045664,GO:0046983,GO:0048488,GO:0048511,GO:0048789,GO:…	amyloid-beta binding|regulation of respiratory gaseous exchange by neurological system process|receptor activity|Golgi apparatus|plasma membrane|integral component of plasma membrane|protein targeting|heterophilic cell-cell adhesion via plasma membrane cell adhesion molecules|neuron cell-cell adhesion|nervous system development|synapse assembly|external side of plasma membrane|cell surface|positi…	path:hsa04514	Cell adhesion molecules (CAMs)
NOV	878.096	7.53644	0.000214274	0.0026171	0.838026	0.527623	0.235111	1.78705	47.698	1.26578	nephroblastoma overexpressed	GO:0001525,GO:0002062,GO:0005112,GO:0005178,GO:0005520,GO:0005576,GO:0005578,GO:0005615,GO:0005737,GO:0005921,GO:0007267,GO:0008083,GO:0008201,GO:0010468,GO:0010761,GO:0010832,GO:0014909,GO:0030308,GO:0030424,GO:0030425,GO:0033627,GO:0035767,GO:0042347,GO:0043025,GO:0043231,GO:0044342,GO:0045747,GO:0046676,GO:0048659,GO:0050728,GO:0060326,GO:0060392,GO:0060548,GO:0061484,GO:0071603,GO:0090027,GO:…	angiogenesis|chondrocyte differentiation|Notch binding|integrin binding|insulin-like growth factor binding|extracellular region|proteinaceous extracellular matrix|extracellular space|cytoplasm|gap junction|cell-cell signaling|growth factor activity|heparin binding|regulation of gene expression|fibroblast migration|negative regulation of myotube differentiation|smooth muscle cell migration|negativ…
NOX4	174.798	8.27956	1.48e-07	5.22e-06	0.0810968	0.0433386	0.0315701	2.10469	0.430807	0.204156	NADPH oxidase 4	GO:0000166,GO:0000902,GO:0001666,GO:0001725,GO:0005634,GO:0005730,GO:0005739,GO:0005789,GO:0005925,GO:0006801,GO:0006954,GO:0007569,GO:0008285,GO:0009055,GO:0010467,GO:0014911,GO:0016021,GO:0016174,GO:0016175,GO:0016324,GO:0019826,GO:0020037,GO:0034599,GO:0042554,GO:0043020,GO:0043065,GO:0043406,GO:0045453,GO:0048471,GO:0050660,GO:0050667,GO:0051496,GO:0051897,GO:0055007,GO:0055114,GO:0070374,GO:…	nucleotide binding|cell morphogenesis|response to hypoxia|stress fiber|nucleus|nucleolus|mitochondrion|endoplasmic reticulum membrane|focal adhesion|superoxide metabolic process|inflammatory response|cell aging|negative regulation of cell proliferation|electron transfer activity|gene expression|positive regulation of smooth muscle cell migration|integral component of membrane|NAD(P)H oxidase acti…	path:hsa04933	AGE-RAGE signaling pathway in diabetic complications
NPTX1	397.437	46.8858	5.16e-11	3.81e-09	0.0196406	0	0.016763	13.634	0.0550892	0.398866	neuronal pentraxin 1	GO:0006810,GO:0007268,GO:0007417,GO:0030133,GO:0046872,GO:0060385	transport|chemical synaptic transmission|central nervous system development|transport vesicle|metal ion binding|axonogenesis involved in innervation
NQO1	2162.27	16.2366	3.27e-11	2.5e-09	0.4922	0.614799	1.8882	3.36212	17.5699	110.608	NAD(P)H quinone dehydrogenase 1			path:hsa00130,path:hsa05200,path:hsa05225,path:hsa05418	Ubiquinone and other terpenoid-quinone biosynthesis|Pathways in cancer|Hepatocellular carcinoma|Fluid shear stress and atherosclerosis
NRCAM	1410.16	19.1766	9.96e-14	1.25e-11	0.103366	0.118118	0.0986577	1.22368	8.1726	3.55273	neuronal cell adhesion molecule			path:hsa04514	Cell adhesion molecules (CAMs)
NT5DC2	512.965	5.26784	1.6e-07	5.6e-06	0.9623	0.811306	0.708363	6.19182	10.4149	3.94517	5'-nucleotidase domain containing 2	GO:0008253,GO:0046872	5'-nucleotidase activity|metal ion binding
NTM	477.843	27.2412	2.34e-16	4.72e-14	0.0734619	0.0295182	0.00871662	4.33947	0.627454	1.20801	neurotrimin	GO:0005576,GO:0005886,GO:0006501,GO:0007155,GO:0008038,GO:0031225	extracellular region|plasma membrane|C-terminal protein lipidation|cell adhesion|neuron recognition|anchored component of membrane
NUF2	362.442	12.9262	6.25e-07	1.8e-05	0.189466	0.167578	0.144519	0.735076	10.9186	4.73151	NUF2, NDC80 kinetochore complex component	GO:0000278,GO:0000775,GO:0000777,GO:0005634,GO:0005829,GO:0007059,GO:0007062,GO:0016020,GO:0031262,GO:0051301	mitotic cell cycle|chromosome, centromeric region|condensed chromosome kinetochore|nucleus|cytosol|chromosome segregation|sister chromatid cohesion|membrane|Ndc80 complex|cell division
ORC1	164.474	5.64947	0.000492629	0.00522076	0.24944	0.105535	0.0202083	0.377562	3.07654	0.889803	origin recognition complex subunit 1	GO:0000082,GO:0000083,GO:0000784,GO:0000808,GO:0003677,GO:0003682,GO:0005524,GO:0005634,GO:0005654,GO:0005664,GO:0005730,GO:0005829,GO:0005886,GO:0006260,GO:0006270	G1/S transition of mitotic cell cycle|regulation of transcription involved in G1/S transition of mitotic cell cycle|nuclear chromosome, telomeric region|origin recognition complex|DNA binding|chromatin binding|ATP binding|nucleus|nucleoplasm|nuclear origin of replication recognition complex|nucleolus|cytosol|plasma membrane|DNA replication|DNA replication initiation	path:hsa04110	Cell cycle
OXTR	530.433	5.73927	0.000683306	0.00681126	0.466109	0.143499	0.0675602	16.7411	0.228282	0.271291	oxytocin receptor			path:hsa04020,path:hsa04024,path:hsa04080,path:hsa04921	Calcium signaling pathway|cAMP signaling pathway|Neuroactive ligand-receptor interaction|Oxytocin signaling pathway
PAQR4	385.12	4.49888	0.00011747	0.00156552	2.49502	0.931872	0.663171	6.94056	13.9841	5.59007	progestin and adipoQ receptor family member 4	GO:0004872,GO:0016021	receptor activity|integral component of membrane
PARPBP	274.976	6.62502	1.75e-05	0.00031088	0.120188	0.139263	0.111703	0.523603	2.39717	1.54653	PARP1 binding protein	GO:0000785,GO:0003677,GO:0005654,GO:0005737,GO:0006281,GO:2000042	chromatin|DNA binding|nucleoplasm|cytoplasm|DNA repair|negative regulation of double-strand break repair via homologous recombination
PBK	286.717	10.6801	2.18e-05	0.000376168	0.48265	0.150593	0.0133431	1.10678	14.6267	2.44425	PDZ binding kinase	GO:0000278,GO:0004674,GO:0005524,GO:0005634,GO:0032435,GO:0032873,GO:0034644,GO:0050728	mitotic cell cycle|protein serine/threonine kinase activity|ATP binding|nucleus|negative regulation of proteasomal ubiquitin-dependent protein catabolic process|negative regulation of stress-activated MAPK cascade|cellular response to UV|negative regulation of inflammatory response
PCDHB2	186.373	11.4175	7.59e-05	0.00108246	0.139217	0.0563382	0.14893	4.96568	7.78106	0.227157	protocadherin beta 2	GO:0005509,GO:0005887,GO:0007155,GO:0007156,GO:0007268,GO:0007399,GO:0007416,GO:0016021,GO:0016339	calcium ion binding|integral component of plasma membrane|cell adhesion|homophilic cell adhesion via plasma membrane adhesion molecules|chemical synaptic transmission|nervous system development|synapse assembly|integral component of membrane|calcium-dependent cell-cell adhesion via plasma membrane cell adhesion molecules
PCLAF	150.743	5.50747	5.19e-05	0.000781576	0.823141	0.390303	0.351074	3.05775	6.18418	4.59886	PCNA clamp associated factor
PCSK1N	343.954	8.76675	0.000257255	0.00304862	1.64831	0.761591	0.27284	145.113	0.828696	1.3041	proprotein convertase subtilisin/kexin type 1 inhibitor	GO:0002021,GO:0004866,GO:0004867,GO:0005102,GO:0005615,GO:0005802,GO:0007218,GO:0009409,GO:0016486,GO:0030141,GO:0070062	response to dietary excess|endopeptidase inhibitor activity|serine-type endopeptidase inhibitor activity|receptor binding|extracellular space|trans-Golgi network|neuropeptide signaling pathway|response to cold|peptide hormone processing|secretory granule|extracellular exosome
PDE1C	535.345	9.25499	0.000781032	0.00759541	0.0194903	0.0188127	0.0306517	5.54601	0.00678562	0.0452803	phosphodiesterase 1C	GO:0004115,GO:0004117,GO:0005516,GO:0005929,GO:0006198,GO:0007165,GO:0007608,GO:0030552,GO:0043025,GO:0046069,GO:0046676,GO:0046872,GO:0048101,GO:0051592	3',5'-cyclic-AMP phosphodiesterase activity|calmodulin-dependent cyclic-nucleotide phosphodiesterase activity|calmodulin binding|cilium|cAMP catabolic process|signal transduction|sensory perception of smell|cAMP binding|neuronal cell body|cGMP catabolic process|negative regulation of insulin secretion|metal ion binding|calcium- and calmodulin-regulated 3',5'-cyclic-GMP phosphodiesterase activity|…	path:hsa00230,path:hsa04020,path:hsa04740,path:hsa04742,path:hsa04924,path:hsa05032	Purine metabolism|Calcium signaling pathway|Olfactory transduction|Taste transduction|Renin secretion|Morphine addiction
PDLIM4	128.648	5.62296	0.000156733	0.00200817	0.335667	0.200583	0.192961	2.02275	6.7046	0.836046	PDZ and LIM domain 4	GO:0001725,GO:0005634,GO:0005737,GO:0005856,GO:0019903,GO:0030027,GO:0030054,GO:0031532,GO:0031901,GO:0031905,GO:0031941,GO:0034777,GO:0042803,GO:0043197,GO:0045211,GO:0046872,GO:0048471,GO:0051393,GO:0055038,GO:0098976	stress fiber|nucleus|cytoplasm|cytoskeleton|protein phosphatase binding|lamellipodium|cell junction|actin cytoskeleton reorganization|early endosome membrane|early endosome lumen|filamentous actin|recycling endosome lumen|protein homodimerization activity|dendritic spine|postsynaptic membrane|metal ion binding|perinuclear region of cytoplasm|alpha-actinin binding|recycling endosome membrane|excit…
PDPN	193.081	4.19972	0.00066689	0.00668999	0.333611	0.288132	0.287485	4.68572	1.99096	0.841714	podoplanin	GO:0000902,GO:0001726,GO:0001946,GO:0005102,GO:0005829,GO:0005886,GO:0005887,GO:0007266,GO:0008285,GO:0008360,GO:0010718,GO:0016020,GO:0016323,GO:0016324,GO:0019956,GO:0030027,GO:0030054,GO:0030168,GO:0030175,GO:0030324,GO:0030335,GO:0031258,GO:0031410,GO:0031527,GO:0031528,GO:0032587,GO:0042995,GO:0043066,GO:0044319,GO:0045121,GO:0048535,GO:0051087,GO:0051272,GO:0060838,GO:0061851,GO:0070252,GO:…	cell morphogenesis|ruffle|lymphangiogenesis|receptor binding|cytosol|plasma membrane|integral component of plasma membrane|Rho protein signal transduction|negative regulation of cell proliferation|regulation of cell shape|positive regulation of epithelial to mesenchymal transition|membrane|basolateral plasma membrane|apical plasma membrane|chemokine binding|lamellipodium|cell junction|platelet ac…
PIMREG	136.46	22.2555	1.34e-10	9.02e-09	0.0474319	0.0213422	0	0.536522	5.35182	1.13203	PICALM interacting mitotic regulator	GO:0005634,GO:0005730,GO:0007049,GO:0051301	nucleus|nucleolus|cell cycle|cell division
PKM	6366.3	4.75416	2.79e-12	2.75e-10	10.2847	11.3709	8.66419	72.3021	74.0656	63.3891	pyruvate kinase M1/2			path:hsa00010,path:hsa00230,path:hsa00620,path:hsa04922,path:hsa04930,path:hsa05165,path:hsa05203,path:hsa05230	Glycolysis / Gluconeogenesis|Purine metabolism|Pyruvate metabolism|Glucagon signaling pathway|Type II diabetes mellitus|Human papillomavirus infection|Viral carcinogenesis|Central carbon metabolism in cancer
PKMYT1	116.814	7.32402	0.000359032	0.00398565	0.210966	0.0423163	0.0143649	0.662894	3.35437	0.91533	protein kinase, membrane associated tyrosine/threonine 1			path:hsa04110,path:hsa04114,path:hsa04914	Cell cycle|Oocyte meiosis|Progesterone-mediated oocyte maturation
PLCB1	1404.28	4.4287	1.46e-06	3.65e-05	0.84511	1.15086	0.983982	9.40164	4.57917	5.96765	phospholipase C beta 1			path:hsa00562,path:hsa04015,path:hsa04020,path:hsa04022,path:hsa04062,path:hsa04070,path:hsa04071,path:hsa04072,path:hsa04261,path:hsa04270,path:hsa04310,path:hsa04371,path:hsa04540,path:hsa04611,path:hsa04621,path:hsa04713,path:hsa04720,path:hsa04723,path:hsa04724,path:hsa04725,path:hsa04726,path:hsa04728,path:hsa04730,path:hsa04750,path:hsa04911,path:hsa04912,path:hsa04915,path:hsa04916,path:hs…	Inositol phosphate metabolism|Rap1 signaling pathway|Calcium signaling pathway|cGMP-PKG signaling pathway|Chemokine signaling pathway|Phosphatidylinositol signaling system|Sphingolipid signaling pathway|Phospholipase D signaling pathway|Adrenergic signaling in cardiomyocytes|Vascular smooth muscle contraction|Wnt signaling pathway|Apelin signaling pathway|Gap junction|Platelet activation|NOD-like…
PLCE1	634.399	4.33722	6.75e-06	0.000138042	0.268832	0.216895	0.186927	1.09281	2.56058	0.999224	phospholipase C epsilon 1	GO:0000139,GO:0000187,GO:0001558,GO:0004435,GO:0004629,GO:0005057,GO:0005085,GO:0005829,GO:0005886,GO:0006644,GO:0006651,GO:0006940,GO:0007010,GO:0007173,GO:0007200,GO:0007204,GO:0007205,GO:0007265,GO:0007507,GO:0008277,GO:0008283,GO:0016042,GO:0017016,GO:0019722,GO:0019899,GO:0032835,GO:0043647,GO:0045859,GO:0046578,GO:0046872,GO:0048016	Golgi membrane|activation of MAPK activity|regulation of cell growth|phosphatidylinositol phospholipase C activity|phospholipase C activity|signal transducer activity, downstream of receptor|guanyl-nucleotide exchange factor activity|cytosol|plasma membrane|phospholipid metabolic process|diacylglycerol biosynthetic process|regulation of smooth muscle contraction|cytoskeleton organization|epiderma…	path:hsa00562,path:hsa04014,path:hsa04015,path:hsa04020,path:hsa04024,path:hsa04070,path:hsa04919,path:hsa04933,path:hsa05205	Inositol phosphate metabolism|Ras signaling pathway|Rap1 signaling pathway|Calcium signaling pathway|cAMP signaling pathway|Phosphatidylinositol signaling system|Thyroid hormone signaling pathway|AGE-RAGE signaling pathway in diabetic complications|Proteoglycans in cancer
PLEKHS1	229.949	18.9132	3.75e-07	1.16e-05	0.0182347	0.0152241	0.005092	0.427097	3.53001	0.0171669	pleckstrin homology domain containing S1
PLK1	210.902	6.35394	0.000108674	0.00147043	0.350763	0.278523	0.173273	1.10313	10.9087	3.16068	polo like kinase 1			path:hsa04068,path:hsa04110,path:hsa04114,path:hsa04914	FoxO signaling pathway|Cell cycle|Oocyte meiosis|Progesterone-mediated oocyte maturation
PLK4	288.03	4.45543	0.000631576	0.00639561	0.317658	0.366862	0.100031	0.732896	5.1986	1.23287	polo like kinase 4	GO:0000086,GO:0001741,GO:0004674,GO:0005524,GO:0005730,GO:0005813,GO:0005814,GO:0005829,GO:0006468,GO:0007099,GO:0010389,GO:0032154,GO:0042802,GO:0046601,GO:0060707,GO:0097711,GO:0098535,GO:0098536	G2/M transition of mitotic cell cycle|XY body|protein serine/threonine kinase activity|ATP binding|nucleolus|centrosome|centriole|cytosol|protein phosphorylation|centriole replication|regulation of G2/M transition of mitotic cell cycle|cleavage furrow|identical protein binding|positive regulation of centriole replication|trophoblast giant cell differentiation|ciliary basal body-plasma membrane do…	path:hsa04068	FoxO signaling pathway
PLPP2	531.361	5.03934	2.31e-06	5.46e-05	4.94731	1.79211	1.31392	20.0663	19.7978	17.0168	phospholipid phosphatase 2	GO:0004721,GO:0005886,GO:0005887,GO:0006644,GO:0007165,GO:0008195,GO:0016020,GO:0030148,GO:0042392,GO:0042577,GO:0046839	phosphoprotein phosphatase activity|plasma membrane|integral component of plasma membrane|phospholipid metabolic process|signal transduction|phosphatidate phosphatase activity|membrane|sphingolipid biosynthetic process|sphingosine-1-phosphate phosphatase activity|lipid phosphatase activity|phospholipid dephosphorylation	path:hsa00561,path:hsa00564,path:hsa00565,path:hsa00600,path:hsa04072,path:hsa04666,path:hsa04975,path:hsa05231	Glycerolipid metabolism|Glycerophospholipid metabolism|Ether lipid metabolism|Sphingolipid metabolism|Phospholipase D signaling pathway|Fc gamma R-mediated phagocytosis|Fat digestion and absorption|Choline metabolism in cancer
PLXNB3	197.278	5.80839	3.82e-05	0.000606355	0.140347	0.135277	0.130162	0.71606	3.06456	0.735911	plexin B3	GO:0001938,GO:0005886,GO:0007156,GO:0007162,GO:0008360,GO:0009986,GO:0010593,GO:0010976,GO:0016021,GO:0017154,GO:0019904,GO:0030336,GO:0034260,GO:0048675,GO:0050772,GO:0050918,GO:0051022,GO:0060326,GO:0071526,GO:0098632	positive regulation of endothelial cell proliferation|plasma membrane|homophilic cell adhesion via plasma membrane adhesion molecules|negative regulation of cell adhesion|regulation of cell shape|cell surface|negative regulation of lamellipodium assembly|positive regulation of neuron projection development|integral component of membrane|semaphorin receptor activity|protein domain specific binding…	path:hsa04360	Axon guidance
PMEPA1	2020.74	7.72932	8.45e-13	8.98e-11	2.99661	1.52634	0.929788	30.7503	27.1842	7.37312	prostate transmembrane protein, androgen induced 1	GO:0000139,GO:0005886,GO:0010008,GO:0010991,GO:0016021,GO:0030512,GO:0030521,GO:0031901,GO:0043231,GO:0050699,GO:0060394,GO:0070412	Golgi membrane|plasma membrane|endosome membrane|negative regulation of SMAD protein complex assembly|integral component of membrane|negative regulation of transforming growth factor beta receptor signaling pathway|androgen receptor signaling pathway|early endosome membrane|intracellular membrane-bounded organelle|WW domain binding|negative regulation of pathway-restricted SMAD protein phosphoryl…
PODXL2	399.369	7.38491	0.00011372	0.00152961	0.344845	0.402418	0.59049	0.44818	6.11113	20.4126	podocalyxin like 2	GO:0005539,GO:0005796,GO:0005887,GO:0050427,GO:0050901	glycosaminoglycan binding|Golgi lumen|integral component of plasma membrane|3'-phosphoadenosine 5'-phosphosulfate metabolic process|leukocyte tethering or rolling
POLQ	355.226	6.61159	1.86e-05	0.000328639	0.131786	0.143765	0.0616685	0.406203	3.01944	1.06555	DNA polymerase theta	GO:0000724,GO:0003682,GO:0003684,GO:0003887,GO:0005524,GO:0005634,GO:0005654,GO:0005694,GO:0005737,GO:0006261,GO:0006281,GO:0006284,GO:0006302,GO:0006974,GO:0016446,GO:0042802,GO:0043142,GO:0051260,GO:0051575,GO:0097681,GO:2000042	double-strand break repair via homologous recombination|chromatin binding|damaged DNA binding|DNA-directed DNA polymerase activity|ATP binding|nucleus|nucleoplasm|chromosome|cytoplasm|DNA-dependent DNA replication|DNA repair|base-excision repair|double-strand break repair|cellular response to DNA damage stimulus|somatic hypermutation of immunoglobulin genes|identical protein binding|single-strand…
POSTN	4136.1	10.1613	3.85e-11	2.88e-09	2.42601	1.54502	1.49408	15.9128	46.689	28.3	periostin	GO:0001501,GO:0001666,GO:0001953,GO:0003073,GO:0005578,GO:0005615,GO:0005802,GO:0007155,GO:0008201,GO:0008593,GO:0009612,GO:0014850,GO:0014911,GO:0030198,GO:0031012,GO:0031594,GO:0032355,GO:0044344,GO:0046872,GO:0071307,GO:0071356,GO:0071560,GO:1900025,GO:1904209,GO:1990138,GO:1990523	skeletal system development|response to hypoxia|negative regulation of cell-matrix adhesion|regulation of systemic arterial blood pressure|proteinaceous extracellular matrix|extracellular space|trans-Golgi network|cell adhesion|heparin binding|regulation of Notch signaling pathway|response to mechanical stimulus|response to muscle activity|positive regulation of smooth muscle cell migration|extra…
PPP1R1B	116.544	11.5424	0.000331904	0.00375193	0	0.0419338	0.0480088	0	7.4125	0.0299247	protein phosphatase 1 regulatory inhibitor subunit 1B			path:hsa04024,path:hsa04728,path:hsa05030,path:hsa05031,path:hsa05034	cAMP signaling pathway|Dopaminergic synapse|Cocaine addiction|Amphetamine addiction|Alcoholism
PPP1R9A	1315.2	7.83055	9.24e-18	2.5e-15	0.359865	0.258302	0.213289	3.26364	2.41124	3.07677	protein phosphatase 1 regulatory subunit 9A	GO:0005829,GO:0007015,GO:0007568,GO:0008022,GO:0008157,GO:0010976,GO:0014069,GO:0019722,GO:0019901,GO:0019904,GO:0030054,GO:0030175,GO:0030833,GO:0030864,GO:0031175,GO:0031594,GO:0042803,GO:0043025,GO:0044325,GO:0044326,GO:0045860,GO:0051015,GO:0051020,GO:0051489,GO:0051497,GO:0051823,GO:0051963,GO:0060079,GO:0060999,GO:0061001,GO:0097237,GO:1900272,GO:1900454,GO:1904049,GO:1990761	cytosol|actin filament organization|aging|protein C-terminus binding|protein phosphatase 1 binding|positive regulation of neuron projection development|postsynaptic density|calcium-mediated signaling|protein kinase binding|protein domain specific binding|cell junction|filopodium|regulation of actin filament polymerization|cortical actin cytoskeleton|neuron projection development|neuromuscular jun…
PPP2R2C	112.965	22.6308	8.99e-09	4.2e-07	0.00367027	0	0.0375876	0.0163857	0.28635	1.92882	protein phosphatase 2 regulatory subunit Bgamma	GO:0000159,GO:0019888	protein phosphatase type 2A complex|protein phosphatase regulator activity	path:hsa03015,path:hsa04071,path:hsa04151,path:hsa04152,path:hsa04261,path:hsa04390,path:hsa04530,path:hsa04728,path:hsa05142,path:hsa05160,path:hsa05165	mRNA surveillance pathway|Sphingolipid signaling pathway|PI3K-Akt signaling pathway|AMPK signaling pathway|Adrenergic signaling in cardiomyocytes|Hippo signaling pathway|Tight junction|Dopaminergic synapse|Chagas disease (American trypanosomiasis)|Hepatitis C|Human papillomavirus infection
PRC1	970.893	8.9215	1.32e-07	4.67e-06	0.796728	0.688243	0.397837	3.86463	9.83988	19.9655	protein regulator of cytokinesis 1	GO:0000022,GO:0000910,GO:0000922,GO:0001578,GO:0005634,GO:0005819,GO:0005829,GO:0005876,GO:0008017,GO:0008284,GO:0019894,GO:0019901,GO:0030496,GO:0042802,GO:0070938	mitotic spindle elongation|cytokinesis|spindle pole|microtubule bundle formation|nucleus|spindle|cytosol|spindle microtubule|microtubule binding|positive regulation of cell proliferation|kinesin binding|protein kinase binding|midbody|identical protein binding|contractile ring
PRDM6	221.257	5.28992	0.000672638	0.00673864	0.100609	0.0904094	0.0709347	0.852669	2.21184	0.115725	PR/SET domain 6	GO:0003676,GO:0005634,GO:0006351,GO:0018024,GO:0022008,GO:0042803,GO:0045892,GO:0046872,GO:0051151	nucleic acid binding|nucleus|transcription, DNA-templated|histone-lysine N-methyltransferase activity|neurogenesis|protein homodimerization activity|negative regulation of transcription, DNA-templated|metal ion binding|negative regulation of smooth muscle cell differentiation	path:hsa00310	Lysine degradation
PRR11	386.452	5.95104	1.25e-06	3.2e-05	0.242203	0.299202	0.134213	0.882176	3.69012	2.03214	proline rich 11	GO:0005634,GO:0005737,GO:0007050,GO:0016020,GO:0051726	nucleus|cytoplasm|cell cycle arrest|membrane|regulation of cell cycle
PRRX1	889.679	9.45685	7.56e-07	2.1e-05	0.567692	0.421348	0.173424	5.31265	24.7793	0.767152	paired related homeobox 1	GO:0000978,GO:0001078,GO:0001105,GO:0002053,GO:0003713,GO:0005654,GO:0005829,GO:0030326,GO:0042472,GO:0042474,GO:0045880,GO:0048664,GO:0048701,GO:0048844,GO:0051216,GO:0060021,GO:0070570,GO:0071837,GO:0097150	RNA polymerase II proximal promoter sequence-specific DNA binding|transcriptional repressor activity, RNA polymerase II proximal promoter sequence-specific DNA binding|RNA polymerase II transcription coactivator activity|positive regulation of mesenchymal cell proliferation|transcription coactivator activity|nucleoplasm|cytosol|embryonic limb morphogenesis|inner ear morphogenesis|middle ear morph…
PRTFDC1	356.145	4.80544	0.000195177	0.00242095	1.04474	0.627647	0.891797	8.0345	13.6552	2.0418	phosphoribosyl transferase domain containing 1	GO:0000166,GO:0000287,GO:0005737,GO:0006166,GO:0042803	nucleotide binding|magnesium ion binding|cytoplasm|purine ribonucleoside salvage|protein homodimerization activity
PSMC3IP	101.115	5.37465	1.12e-05	0.000213015	0.241665	0.227667	0.158985	1.14624	2.87616	1.47966	PSMC3 interacting protein	GO:0003677,GO:0005654,GO:0007131,GO:0030374	DNA binding|nucleoplasm|reciprocal meiotic recombination|ligand-dependent nuclear receptor transcription coactivator activity
PTHLH	203.353	17.0507	4.29e-08	1.7e-06	0.0901642	0.0846972	0.0549731	4.82864	0.33245	4.19859	parathyroid hormone like hormone			path:hsa04928	Parathyroid hormone synthesis, secretion and action
PTP4A3	407.722	6.10056	3.25e-09	1.63e-07	0.860145	0.531837	0.848625	9.06823	3.5484	9.40846	protein tyrosine phosphatase type IVA, member 3	GO:0004727,GO:0005634,GO:0005737,GO:0005769,GO:0005886,GO:0006355,GO:0007219,GO:0008138,GO:0043117,GO:0043542,GO:1900746,GO:1901224,GO:1904951,GO:1990830	prenylated protein tyrosine phosphatase activity|nucleus|cytoplasm|early endosome|plasma membrane|regulation of transcription, DNA-templated|Notch signaling pathway|protein tyrosine/serine/threonine phosphatase activity|positive regulation of vascular permeability|endothelial cell migration|regulation of vascular endothelial growth factor signaling pathway|positive regulation of NIK/NF-kappaB sig…
PTTG1	382.785	6.45956	8.78e-05	0.00122677	0.643978	0.741657	0.347353	1.40616	18.4052	6.6467	pituitary tumor-transforming 1			path:hsa04110,path:hsa04114,path:hsa05166	Cell cycle|Oocyte meiosis|Human T-cell leukemia virus 1 infection
PYCR1	700.119	9.81999	3.92e-10	2.38e-08	0.989954	0.591913	1.31355	7.51872	22.8736	19.2588	pyrroline-5-carboxylate reductase 1	GO:0004735,GO:0005739,GO:0006561,GO:0034599,GO:0055129	pyrroline-5-carboxylate reductase activity|mitochondrion|proline biosynthetic process|cellular response to oxidative stress|L-proline biosynthetic process	path:hsa00330	Arginine and proline metabolism
RACGAP1	698.242	5.79097	1.64e-07	5.73e-06	0.685691	0.658535	0.471173	2.7994	9.36576	5.39656	Rac GTPase activating protein 1	GO:0000281,GO:0000915,GO:0001669,GO:0005096,GO:0005547,GO:0005634,GO:0005654,GO:0005737,GO:0005829,GO:0005874,GO:0006890,GO:0007018,GO:0007283,GO:0007405,GO:0008017,GO:0008272,GO:0019886,GO:0019901,GO:0030496,GO:0031234,GO:0032154,GO:0032467,GO:0035556,GO:0043014,GO:0043015,GO:0045995,GO:0046872,GO:0048487,GO:0051056,GO:0051233,GO:0051256,GO:0051988,GO:0070062,GO:0072686,GO:0090543,GO:0097149	mitotic cytokinesis|actomyosin contractile ring assembly|acrosomal vesicle|GTPase activator activity|phosphatidylinositol-3,4,5-trisphosphate binding|nucleus|nucleoplasm|cytoplasm|cytosol|microtubule|retrograde vesicle-mediated transport, Golgi to ER|microtubule-based movement|spermatogenesis|neuroblast proliferation|microtubule binding|sulfate transport|antigen processing and presentation of exo…
RAD51	108.355	5.775	6.79e-07	1.92e-05	0.135162	0.24796	0.0446916	0.812053	2.54537	0.864005	RAD51 recombinase			path:hsa03440,path:hsa03460,path:hsa05200,path:hsa05212	Homologous recombination|Fanconi anemia pathway|Pathways in cancer|Pancreatic cancer
RAD51AP1	412.642	6.13838	2.14e-05	0.000372337	0.681002	0.464629	0.585249	1.69053	6.76645	11.1702	RAD51 associated protein 1	GO:0000724,GO:0000731,GO:0000732,GO:0000790,GO:0003690,GO:0003697,GO:0003723,GO:0005634,GO:0005654,GO:0006281,GO:0010569,GO:0036297,GO:0043234,GO:0071479	double-strand break repair via homologous recombination|DNA synthesis involved in DNA repair|strand displacement|nuclear chromatin|double-stranded DNA binding|single-stranded DNA binding|RNA binding|nucleus|nucleoplasm|DNA repair|regulation of double-strand break repair via homologous recombination|interstrand cross-link repair|protein complex|cellular response to ionizing radiation
RAD54L	106.319	8.44488	6.51e-05	0.000943604	0.148637	0.027613	0.035564	0.472498	3.24155	1.05604	RAD54 like			path:hsa03440	Homologous recombination
RANBP17	393.4	5.85024	9.6e-06	0.000186425	0.0985515	0.0838136	0.160582	1.32275	1.42303	0.499787	RAN binding protein 17	GO:0005049,GO:0005525,GO:0005643,GO:0005737,GO:0006606,GO:0006611,GO:0006886,GO:0008536,GO:0051028	nuclear export signal receptor activity|GTP binding|nuclear pore|cytoplasm|protein import into nucleus|protein export from nucleus|intracellular protein transport|Ran GTPase binding|mRNA transport
RASAL1	323.719	8.79036	0.000463691	0.00495692	0.0911513	0.0906578	0.0218642	0.0556984	5.49522	0.782919	RAS protein activator like 1	GO:0000165,GO:0005096,GO:0005543,GO:0005829,GO:0007165,GO:0031235,GO:0046580,GO:0046872,GO:1903861	MAPK cascade|GTPase activator activity|phospholipid binding|cytosol|signal transduction|intrinsic component of the cytoplasmic side of the plasma membrane|negative regulation of Ras protein signal transduction|metal ion binding|positive regulation of dendrite extension	path:hsa04014	Ras signaling pathway
RASEF	998.582	5.8121	1.75e-08	7.68e-07	1.53262	0.447549	0.29345	10.1371	3.30939	4.90925	RAS and EF-hand domain containing	GO:0003924,GO:0005509,GO:0005525,GO:0005829,GO:0019003,GO:0042802,GO:0048471,GO:0051260	GTPase activity|calcium ion binding|GTP binding|cytosol|GDP binding|identical protein binding|perinuclear region of cytoplasm|protein homooligomerization
RASSF6	644.636	8.07452	1.18e-08	5.37e-07	0.0568822	0.21447	0.0351628	0.910934	3.1929	0.168316	Ras association domain family member 6			path:hsa04390,path:hsa04392	Hippo signaling pathway|Hippo signaling pathway - multiple species
RECQL4	369.932	7.51806	1.74e-05	0.000308549	0.448849	0.159191	0.271829	1.42479	7.6214	3.78284	RecQ like helicase 4
ROBO2	532.578	7.9824	6.03e-05	0.000885511	0.0620654	0.0929519	0.0608368	1.11846	4.11815	0.0937755	roundabout guidance receptor 2	GO:0001656,GO:0001657,GO:0005886,GO:0007156,GO:0007411,GO:0007417,GO:0007420,GO:0008046,GO:0009986,GO:0016021,GO:0016199,GO:0021510,GO:0021891,GO:0030673,GO:0031290,GO:0032870,GO:0035385,GO:0042802,GO:0050772,GO:0050925,GO:0051964,GO:0061364,GO:0070062	metanephros development|ureteric bud development|plasma membrane|homophilic cell adhesion via plasma membrane adhesion molecules|axon guidance|central nervous system development|brain development|axon guidance receptor activity|cell surface|integral component of membrane|axon midline choice point recognition|spinal cord development|olfactory bulb interneuron development|axolemma|retinal ganglion …	path:hsa04360	Axon guidance
RRM2	650.243	4.66885	0.000137866	0.00179383	1.84471	1.20386	0.799139	4.56125	11.3917	12.6491	ribonucleotide reductase regulatory subunit M2			path:hsa00230,path:hsa00240,path:hsa00480,path:hsa00983,path:hsa04115	Purine metabolism|Pyrimidine metabolism|Glutathione metabolism|Drug metabolism - other enzymes|p53 signaling pathway
RTKN2	131.276	4.69103	0.000346969	0.00388094	0.0666557	0.0464705	0.0681745	0.236933	0.906811	0.452987	rhotekin 2	GO:0007165,GO:0030097	signal transduction|hemopoiesis
SAPCD2	169.568	18.8664	1e-13	1.25e-11	0.135845	0.0771278	0.0372178	2.76447	3.17607	3.18651	suppressor APC domain containing 2	GO:0000132,GO:0005634,GO:0005730,GO:0005829,GO:0005923,GO:0008284,GO:0016324,GO:0043296,GO:0045179,GO:0090175,GO:0098725,GO:1904777	establishment of mitotic spindle orientation|nucleus|nucleolus|cytosol|bicellular tight junction|positive regulation of cell proliferation|apical plasma membrane|apical junction complex|apical cortex|regulation of establishment of planar polarity|symmetric cell division|negative regulation of protein localization to cell cortex
SEMA3C	969.553	4.46934	3e-05	0.000491293	1.17881	1.00729	0.548242	17.6057	2.92774	3.47776	semaphorin 3C	GO:0001755,GO:0001756,GO:0001974,GO:0003148,GO:0003215,GO:0003350,GO:0005615,GO:0006955,GO:0007411,GO:0009791,GO:0021915,GO:0030215,GO:0038191,GO:0042493,GO:0050919,GO:0060174,GO:0060666,GO:0070062,GO:0071526,GO:0140074,GO:1905312	neural crest cell migration|somitogenesis|blood vessel remodeling|outflow tract septum morphogenesis|cardiac right ventricle morphogenesis|pulmonary myocardium development|extracellular space|immune response|axon guidance|post-embryonic development|neural tube development|semaphorin receptor binding|neuropilin binding|response to drug|negative chemotaxis|limb bud formation|dichotomous subdivision…	path:hsa04360	Axon guidance
SERPINE2	1555.66	4.71949	3.21e-09	1.62e-07	4.21911	3.64896	2.66528	26.4957	32.3651	14.1624	serpin family E member 2	GO:0004867,GO:0005102,GO:0005539,GO:0005576,GO:0005615,GO:0005829,GO:0007596,GO:0008201,GO:0008285,GO:0010757,GO:0010766,GO:0010955,GO:0014067,GO:0021683,GO:0030195,GO:0030308,GO:0030334,GO:0031012,GO:0031091,GO:0031232,GO:0031594,GO:0032940,GO:0033363,GO:0042177,GO:0042628,GO:0045861,GO:0045879,GO:0048505,GO:0048711,GO:0050974,GO:0051966,GO:0060291,GO:0060384,GO:0061108,GO:0090331,GO:1903561	serine-type endopeptidase inhibitor activity|receptor binding|glycosaminoglycan binding|extracellular region|extracellular space|cytosol|blood coagulation|heparin binding|negative regulation of cell proliferation|negative regulation of plasminogen activation|negative regulation of sodium ion transport|negative regulation of protein processing|negative regulation of phosphatidylinositol 3-kinase s…
SEZ6L2	350.327	6.92507	6.05e-12	5.45e-10	0.933345	0.113329	0.128228	10.5137	1.41658	1.47337	seizure related 6 homolog like 2	GO:0005789,GO:0005886,GO:0016021	endoplasmic reticulum membrane|plasma membrane|integral component of membrane
SFN	153.264	31.1154	6.7e-12	5.94e-10	0.040111	0.0212899	0.139643	3.53194	0.384992	17.4922	stratifin	GO:0000079,GO:0001836,GO:0003334,GO:0005615,GO:0005634,GO:0005739,GO:0005829,GO:0006469,GO:0006977,GO:0007165,GO:0008426,GO:0008630,GO:0010482,GO:0010839,GO:0019901,GO:0019904,GO:0030307,GO:0030659,GO:0031424,GO:0042802,GO:0043154,GO:0045296,GO:0045606,GO:0046827,GO:0051219,GO:0061024,GO:0061436,GO:0070062,GO:1900740	regulation of cyclin-dependent protein serine/threonine kinase activity|release of cytochrome c from mitochondria|keratinocyte development|extracellular space|nucleus|mitochondrion|cytosol|negative regulation of protein kinase activity|DNA damage response, signal transduction by p53 class mediator resulting in cell cycle arrest|signal transduction|protein kinase C inhibitor activity|intrinsic apo…	path:hsa04110,path:hsa04115,path:hsa04960	Cell cycle|p53 signaling pathway|Aldosterone-regulated sodium reabsorption
SFRP4	659.03	22.1517	3.44e-22	1.97e-19	0.34353	0.345535	0.291803	17.4089	6.33228	13.5183	secreted frizzled related protein 4			path:hsa04310	Wnt signaling pathway
SGO1	159.179	5.78938	0.000201865	0.00249035	0.0884255	0.0761578	0.0392088	0.2072	1.94743	0.703648	shugoshin 1	GO:0000775,GO:0000776,GO:0000777,GO:0000779,GO:0000922,GO:0005654,GO:0005813,GO:0005829,GO:0007059,GO:0007062,GO:0008608,GO:0010457,GO:0019900,GO:0045132,GO:0051301,GO:0071962	chromosome, centromeric region|kinetochore|condensed chromosome kinetochore|condensed chromosome, centromeric region|spindle pole|nucleoplasm|centrosome|cytosol|chromosome segregation|sister chromatid cohesion|attachment of spindle microtubules to kinetochore|centriole-centriole cohesion|kinase binding|meiotic chromosome segregation|cell division|mitotic sister chromatid cohesion, centromeric	path:hsa04114	Oocyte meiosis
SHCBP1	177.695	6.81895	3.09e-06	7.05e-05	0.0777052	0.153277	0.0604017	0.39628	2.86748	0.651596	SHC binding and spindle associated 1	GO:0005737,GO:0005819,GO:0008543,GO:0030496,GO:0042169,GO:2000177	cytoplasm|spindle|fibroblast growth factor receptor signaling pathway|midbody|SH2 domain binding|regulation of neural precursor cell proliferation
SKA1	241.742	13.013	8.67e-07	2.34e-05	0.194284	0.151062	0.037461	0.629735	9.66217	2.31757	spindle and kinetochore associated complex subunit 1	GO:0000278,GO:0000940,GO:0005829,GO:0005876,GO:0007059,GO:0007062,GO:0008017,GO:0015630,GO:0031110,GO:0051301	mitotic cell cycle|condensed chromosome outer kinetochore|cytosol|spindle microtubule|chromosome segregation|sister chromatid cohesion|microtubule binding|microtubule cytoskeleton|regulation of microtubule polymerization or depolymerization|cell division
SKA3	130.179	6.65859	4.42e-05	0.000687559	0.160231	0.187043	0.0973995	0.459785	2.58161	2.41018	spindle and kinetochore associated complex subunit 3	GO:0000278,GO:0000776,GO:0000940,GO:0005737,GO:0005876,GO:0007059,GO:0031110,GO:0051301	mitotic cell cycle|kinetochore|condensed chromosome outer kinetochore|cytoplasm|spindle microtubule|chromosome segregation|regulation of microtubule polymerization or depolymerization|cell division
SLC26A9	2161.56	27.8514	1.04e-06	2.72e-05	0.0225635	0.12489	0.0102662	0	48.5519	0.0129333	solute carrier family 26 member 9	GO:0005254,GO:0005886,GO:0005887,GO:0006811,GO:0006820,GO:0006821,GO:0008271,GO:0009986,GO:0010628,GO:0015106,GO:0015116,GO:0015301,GO:0015701,GO:0016324,GO:0019531,GO:0042391,GO:0051117,GO:0051453,GO:0070062	chloride channel activity|plasma membrane|integral component of plasma membrane|ion transport|anion transport|chloride transport|secondary active sulfate transmembrane transporter activity|cell surface|positive regulation of gene expression|bicarbonate transmembrane transporter activity|sulfate transmembrane transporter activity|anion:anion antiporter activity|bicarbonate transport|apical plasma …	path:hsa04978	Mineral absorption
SLC30A8	142.086	19.1901	1.41e-05	0.000258372	0	0.00802	0.00378619	0	2.67661	0.00654828	solute carrier family 30 member 8	GO:0005385,GO:0005886,GO:0006829,GO:0006882,GO:0008270,GO:0009749,GO:0010043,GO:0016021,GO:0030073,GO:0030141,GO:0030658,GO:0030667,GO:0031410,GO:0032024,GO:0032119,GO:0034341,GO:0042803,GO:0060627,GO:0061088,GO:0070555	zinc ion transmembrane transporter activity|plasma membrane|zinc II ion transport|cellular zinc ion homeostasis|zinc ion binding|response to glucose|response to zinc ion|integral component of membrane|insulin secretion|secretory granule|transport vesicle membrane|secretory granule membrane|cytoplasmic vesicle|positive regulation of insulin secretion|sequestering of zinc ion|response to interferon…
SLC6A8	268.268	5.30529	0.000385744	0.00424026	0.416957	0.243552	0.421225	1.14684	8.09349	2.94478	solute carrier family 6 member 8	GO:0005308,GO:0005309,GO:0005328,GO:0005886,GO:0005887,GO:0006600,GO:0006810,GO:0006936,GO:0015881,GO:0016021	creatine transmembrane transporter activity|creatine:sodium symporter activity|neurotransmitter:sodium symporter activity|plasma membrane|integral component of plasma membrane|creatine metabolic process|transport|muscle contraction|creatine transport|integral component of membrane
SLC7A11	1083.59	23.4899	2.2e-09	1.16e-07	0.0742752	0.0351573	0.0654529	0.754075	15.0521	2.4289	solute carrier family 7 member 11	GO:0005791,GO:0005856,GO:0005886,GO:0005887,GO:0006865,GO:0006979,GO:0007420,GO:0009636,GO:0009986,GO:0015327,GO:0016021,GO:0035094,GO:0050900,GO:0070306,GO:0070527	rough endoplasmic reticulum|cytoskeleton|plasma membrane|integral component of plasma membrane|amino acid transport|response to oxidative stress|brain development|response to toxic substance|cell surface|cystine:glutamate antiporter activity|integral component of membrane|response to nicotine|leukocyte migration|lens fiber cell differentiation|platelet aggregation	path:hsa04216	Ferroptosis
SNAP25	675.635	10.4932	1.08e-13	1.31e-11	0.646347	0.205052	0.195242	13.7141	4.64429	1.91218	synaptosome associated protein 25	GO:0005737,GO:0005886,GO:0016020,GO:0030054,GO:0031201,GO:0043005,GO:0045202,GO:0048471	cytoplasm|plasma membrane|membrane|cell junction|SNARE complex|neuron projection|synapse|perinuclear region of cytoplasm	path:hsa04721,path:hsa04911	Synaptic vesicle cycle|Insulin secretion
SOX4	2346.68	5.50953	1.7e-09	9.12e-08	7.15168	3.89077	2.068	43.8327	26.7355	28.1854	SRY-box 4			path:hsa05206	MicroRNAs in cancer
SOX8	688.538	35.0002	3.65e-08	1.46e-06	0	0.116954	0.0246817	0.206548	51.366	0.0956212	SRY-box 8	GO:0000979,GO:0000981,GO:0001649,GO:0001701,GO:0001755,GO:0003677,GO:0005634,GO:0005737,GO:0006351,GO:0007165,GO:0007283,GO:0007422,GO:0008134,GO:0008584,GO:0010817,GO:0014015,GO:0033690,GO:0035914,GO:0043066,GO:0044798,GO:0045165,GO:0045444,GO:0045662,GO:0045892,GO:0045893,GO:0045944,GO:0046533,GO:0046982,GO:0048469,GO:0048484,GO:0048709,GO:0060009,GO:0060018,GO:0060041,GO:0060221,GO:0060612,GO:…	RNA polymerase II core promoter sequence-specific DNA binding|RNA polymerase II transcription factor activity, sequence-specific DNA binding|osteoblast differentiation|in utero embryonic development|neural crest cell migration|DNA binding|nucleus|cytoplasm|transcription, DNA-templated|signal transduction|spermatogenesis|peripheral nervous system development|transcription factor binding|male gonad…
SOX9	1279.16	4.22804	6.33e-06	0.000130456	7.07616	1.89084	1.28501	23.8994	20.7087	9.3497	SRY-box 9	GO:0001046,GO:0001077,GO:0001158,GO:0001501,GO:0001502,GO:0001503,GO:0001658,GO:0001708,GO:0001837,GO:0001894,GO:0001934,GO:0001942,GO:0002053,GO:0002062,GO:0002683,GO:0003170,GO:0003179,GO:0003188,GO:0003203,GO:0003413,GO:0003415,GO:0003682,GO:0003700,GO:0003705,GO:0004672,GO:0005634,GO:0005654,GO:0006334,GO:0006338,GO:0006367,GO:0006461,GO:0007010,GO:0007165,GO:0007173,GO:0007219,GO:0007283,GO:…	core promoter sequence-specific DNA binding|transcriptional activator activity, RNA polymerase II proximal promoter sequence-specific DNA binding|enhancer sequence-specific DNA binding|skeletal system development|cartilage condensation|ossification|branching involved in ureteric bud morphogenesis|cell fate specification|epithelial to mesenchymal transition|tissue homeostasis|positive regulation o…	path:hsa04024	cAMP signaling pathway
SPC24	168.782	7.21718	1.54e-05	0.000278317	0.349056	0.113375	0.066547	1.40235	3.4224	1.36517	SPC24, NDC80 kinetochore complex component	GO:0000777,GO:0005634,GO:0005730,GO:0005829,GO:0007062,GO:0031262,GO:0051301	condensed chromosome kinetochore|nucleus|nucleolus|cytosol|sister chromatid cohesion|Ndc80 complex|cell division
SPHK1	333.441	4.46996	2.35e-05	0.000400514	1.60572	1.11587	0.621504	5.12819	11.5661	7.71968	sphingosine kinase 1	GO:0000287,GO:0001568,GO:0003677,GO:0003951,GO:0005516,GO:0005524,GO:0005634,GO:0005737,GO:0005829,GO:0005886,GO:0006457,GO:0006670,GO:0006954,GO:0007165,GO:0007420,GO:0008481,GO:0010800,GO:0010803,GO:0017050,GO:0019722,GO:0030148,GO:0030307,GO:0030335,GO:0031398,GO:0032651,GO:0035556,GO:0038036,GO:0042346,GO:0043066,GO:0045766,GO:0045931,GO:0045987,GO:0046512,GO:0046521,GO:0048146,GO:0051092,GO:…	magnesium ion binding|blood vessel development|DNA binding|NAD+ kinase activity|calmodulin binding|ATP binding|nucleus|cytoplasm|cytosol|plasma membrane|protein folding|sphingosine metabolic process|inflammatory response|signal transduction|brain development|sphinganine kinase activity|positive regulation of peptidyl-threonine phosphorylation|regulation of tumor necrosis factor-mediated signaling…	path:hsa00600,path:hsa04020,path:hsa04071,path:hsa04072,path:hsa04370,path:hsa04371,path:hsa04666,path:hsa05152	Sphingolipid metabolism|Calcium signaling pathway|Sphingolipid signaling pathway|Phospholipase D signaling pathway|VEGF signaling pathway|Apelin signaling pathway|Fc gamma R-mediated phagocytosis|Tuberculosis
SPINK1	808.074	6.10294	0.000981036	0.00910171	1.08867	5.1727	3.95876	6.63969	5.85166	227.333	serine peptidase inhibitor, Kazal type 1	GO:0001669,GO:0004866,GO:0004867,GO:0005615,GO:0010751,GO:0048240,GO:0050732,GO:0060046,GO:0070062,GO:0090281,GO:1900004,GO:2001256	acrosomal vesicle|endopeptidase inhibitor activity|serine-type endopeptidase inhibitor activity|extracellular space|negative regulation of nitric oxide mediated signal transduction|sperm capacitation|negative regulation of peptidyl-tyrosine phosphorylation|regulation of acrosome reaction|extracellular exosome|negative regulation of calcium ion import|negative regulation of serine-type endopeptida…
SPP1	19158.9	14.4364	7.59e-17	1.7e-14	27.5172	10.3097	5.37675	369.713	196.294	245.759	secreted phosphoprotein 1			path:hsa04151,path:hsa04371,path:hsa04510,path:hsa04512,path:hsa04620,path:hsa05165	PI3K-Akt signaling pathway|Apelin signaling pathway|Focal adhesion|ECM-receptor interaction|Toll-like receptor signaling pathway|Human papillomavirus infection
STC2	277.796	6.85295	0.000158715	0.00202542	0.0952459	0.163142	0.177371	1.51224	0.275497	6.08357	stanniocalcin 2	GO:0005179,GO:0005615,GO:0005783,GO:0005788,GO:0005794,GO:0006874,GO:0006979,GO:0007566,GO:0010629,GO:0019899,GO:0020037,GO:0030968,GO:0033280,GO:0040015,GO:0042803,GO:0043434,GO:0043687,GO:0044267,GO:0046697,GO:0046885,GO:0048471,GO:0071456,GO:2001256	hormone activity|extracellular space|endoplasmic reticulum|endoplasmic reticulum lumen|Golgi apparatus|cellular calcium ion homeostasis|response to oxidative stress|embryo implantation|negative regulation of gene expression|enzyme binding|heme binding|endoplasmic reticulum unfolded protein response|response to vitamin D|negative regulation of multicellular organism growth|protein homodimerization…
STIL	355.469	4.55639	1.03e-05	0.000198058	0.313587	0.317486	0.18208	1.08191	3.21523	1.50851	STIL, centriolar assembly protein
SULF1	3438.67	10.1578	8.75e-18	2.4e-15	2.22187	1.03781	0.640346	21.7918	17.6627	13.3118	sulfatase 1
SV2B	298.589	5.00918	0.00040676	0.00442549	0.0624396	0.118322	0.108468	1.076	1.57837	0.180277	synaptic vesicle glycoprotein 2B	GO:0001669,GO:0005886,GO:0006836,GO:0007268,GO:0008021,GO:0016020,GO:0016021,GO:0022857,GO:0030054,GO:0030672	acrosomal vesicle|plasma membrane|neurotransmitter transport|chemical synaptic transmission|synaptic vesicle|membrane|integral component of membrane|transmembrane transporter activity|cell junction|synaptic vesicle membrane	path:hsa04512	ECM-receptor interaction
SYT13	916.12	5.53339	0.000474728	0.00505457	1.04684	0.438786	0.278604	21.0119	0.456739	3.57617	synaptotagmin 13	GO:0005509,GO:0005544,GO:0005886,GO:0005887,GO:0006906,GO:0017158,GO:0019905,GO:0030133,GO:0030276,GO:0043231,GO:0048791,GO:0098793	calcium ion binding|calcium-dependent phospholipid binding|plasma membrane|integral component of plasma membrane|vesicle fusion|regulation of calcium ion-dependent exocytosis|syntaxin binding|transport vesicle|clathrin binding|intracellular membrane-bounded organelle|calcium ion-regulated exocytosis of neurotransmitter|presynapse
TCF19	491.899	4.64825	2.89e-05	0.000477194	1.2187	0.972919	0.506785	3.44381	9.90607	5.50991	transcription factor 19	GO:0003700,GO:0005634,GO:0006351,GO:0006357,GO:0008283,GO:0046872	DNA binding transcription factor activity|nucleus|transcription, DNA-templated|regulation of transcription from RNA polymerase II promoter|cell proliferation|metal ion binding
TESC	664.23	7.11098	5.89e-11	4.27e-09	2.72324	1.11446	1.10967	20.0485	14.044	17.3111	tescalcin	GO:0000287,GO:0001726,GO:0004860,GO:0005509,GO:0005634,GO:0005737,GO:0005829,GO:0005886,GO:0008285,GO:0010628,GO:0015031,GO:0019212,GO:0030027,GO:0030154,GO:0030854,GO:0032417,GO:0032587,GO:0033628,GO:0042803,GO:0045654,GO:0045893,GO:0050821,GO:0051604,GO:0071300,GO:0072659	magnesium ion binding|ruffle|protein kinase inhibitor activity|calcium ion binding|nucleus|cytoplasm|cytosol|plasma membrane|negative regulation of cell proliferation|positive regulation of gene expression|protein transport|phosphatase inhibitor activity|lamellipodium|cell differentiation|positive regulation of granulocyte differentiation|positive regulation of sodium:proton antiporter activity|r…
TGFB2	1303.74	6.26627	2.69e-09	1.4e-07	1.69963	1.00649	0.339799	10.2993	16.9331	2.78146	transforming growth factor beta 2	GO:0000902,GO:0001501,GO:0001502,GO:0001540,GO:0001558,GO:0001568,GO:0001654,GO:0001666,GO:0001822,GO:0001837,GO:0001843,GO:0001942,GO:0001974,GO:0003007,GO:0003148,GO:0003149,GO:0003179,GO:0003181,GO:0003184,GO:0003203,GO:0003215,GO:0003222,GO:0003274,GO:0003289,GO:0003407,GO:0005102,GO:0005114,GO:0005125,GO:0005160,GO:0005576,GO:0005604,GO:0005615,GO:0005737,GO:0005768,GO:0005802,GO:0006468,GO:…	cell morphogenesis|skeletal system development|cartilage condensation|amyloid-beta binding|regulation of cell growth|blood vessel development|eye development|response to hypoxia|kidney development|epithelial to mesenchymal transition|neural tube closure|hair follicle development|blood vessel remodeling|heart morphogenesis|outflow tract septum morphogenesis|membranous septum morphogenesis|heart va…	path:hsa04010,path:hsa04060,path:hsa04068,path:hsa04110,path:hsa04218,path:hsa04350,path:hsa04380,path:hsa04390,path:hsa04933,path:hsa05140,path:hsa05142,path:hsa05144,path:hsa05145,path:hsa05146,path:hsa05152,path:hsa05161,path:hsa05166,path:hsa05200,path:hsa05205,path:hsa05206,path:hsa05210,path:hsa05211,path:hsa05212,path:hsa05220,path:hsa05225,path:hsa05226,path:hsa05321,path:hsa05323,path:hs…	MAPK signaling pathway|Cytokine-cytokine receptor interaction|FoxO signaling pathway|Cell cycle|Cellular senescence|TGF-beta signaling pathway|Osteoclast differentiation|Hippo signaling pathway|AGE-RAGE signaling pathway in diabetic complications|Leishmaniasis|Chagas disease (American trypanosomiasis)|Malaria|Toxoplasmosis|Amoebiasis|Tuberculosis|Hepatitis B|Human T-cell leukemia virus 1 infectio…
THBS2	8875.49	4.16288	2.39e-06	5.61e-05	10.1896	11.313	6.17666	105.275	41.8407	34.5749	thrombospondin 2			path:hsa04145,path:hsa04151,path:hsa04510,path:hsa04512,path:hsa05144,path:hsa05165	Phagosome|PI3K-Akt signaling pathway|Focal adhesion|ECM-receptor interaction|Malaria|Human papillomavirus infection
TICRR	141.617	11.6715	4.44e-09	2.18e-07	0.0411311	0.0390725	0.0398293	0.320916	0.873423	1.17719	TOPBP1 interacting checkpoint and replication regulator	GO:0000075,GO:0001731,GO:0003682,GO:0005634,GO:0005654,GO:0006260,GO:0006281,GO:0010212,GO:0030174,GO:0033314	cell cycle checkpoint|formation of translation preinitiation complex|chromatin binding|nucleus|nucleoplasm|DNA replication|DNA repair|response to ionizing radiation|regulation of DNA-dependent DNA replication initiation|mitotic DNA replication checkpoint
TK1	414.705	7.30559	7.17e-05	0.00102988	1.65703	0.419653	0.477154	4.43327	29.2484	8.5825	thymidine kinase 1	GO:0004797,GO:0005524,GO:0005829,GO:0006139,GO:0006259,GO:0008270,GO:0019206,GO:0042802,GO:0043097,GO:0046104,GO:0051289,GO:0071897	thymidine kinase activity|ATP binding|cytosol|nucleobase-containing compound metabolic process|DNA metabolic process|zinc ion binding|nucleoside kinase activity|identical protein binding|pyrimidine nucleoside salvage|thymidine metabolic process|protein homotetramerization|DNA biosynthetic process	path:hsa00240,path:hsa00983	Pyrimidine metabolism|Drug metabolism - other enzymes
TLDC2	101.47	11.9691	0.000289026	0.00334795	0.00905168	0.031169	0.0411192	4.67939	0.0152352	0.704798	TBC/LysM-associated domain containing 2
TMEM119	443.075	9.23925	1.39e-12	1.44e-10	0.751942	0.58564	0.38779	10.8328	5.31918	8.32852	transmembrane protein 119	GO:0001649,GO:0005789,GO:0005886,GO:0007283,GO:0016021,GO:0030501,GO:0031214,GO:0033690,GO:0045669,GO:0048515,GO:1903012	osteoblast differentiation|endoplasmic reticulum membrane|plasma membrane|spermatogenesis|integral component of membrane|positive regulation of bone mineralization|biomineral tissue development|positive regulation of osteoblast proliferation|positive regulation of osteoblast differentiation|spermatid differentiation|positive regulation of bone development
TMEM132A	648.322	8.79165	2.03e-13	2.41e-11	0.848986	0.211842	0.27469	10.0423	5.29841	2.59714	transmembrane protein 132A	GO:0000139,GO:0005783,GO:0005788,GO:0005789,GO:0005794,GO:0016021,GO:0043687,GO:0044267,GO:0070062	Golgi membrane|endoplasmic reticulum|endoplasmic reticulum lumen|endoplasmic reticulum membrane|Golgi apparatus|integral component of membrane|post-translational protein modification|cellular protein metabolic process|extracellular exosome
TMEM163	144.064	13.7705	1.26e-08	5.73e-07	0.0356084	0.0350352	0.0333572	0.792426	3.27833	0.410551	transmembrane protein 163	GO:0008270,GO:0030054,GO:0030285,GO:0031901	zinc ion binding|cell junction|integral component of synaptic vesicle membrane|early endosome membrane
TNFRSF11A	956.273	5.36387	0.000657751	0.00662699	0.655153	0.479755	0.332178	2.8233	21.2892	0.752831	TNF receptor superfamily member 11a	GO:0001503,GO:0002250,GO:0002548,GO:0004872,GO:0004888,GO:0005031,GO:0005829,GO:0005886,GO:0005887,GO:0006954,GO:0007165,GO:0007267,GO:0008284,GO:0009314,GO:0009897,GO:0019955,GO:0030316,GO:0032496,GO:0033209,GO:0034097,GO:0034612,GO:0042981,GO:0043507,GO:0046872,GO:0048535,GO:0051091,GO:0051092,GO:0060086,GO:0060749,GO:0070555,GO:0071812,GO:0071847,GO:0071848,GO:0097190	ossification|adaptive immune response|monocyte chemotaxis|receptor activity|transmembrane signaling receptor activity|tumor necrosis factor-activated receptor activity|cytosol|plasma membrane|integral component of plasma membrane|inflammatory response|signal transduction|cell-cell signaling|positive regulation of cell proliferation|response to radiation|external side of plasma membrane|cytokine b…	path:hsa04060,path:hsa04064,path:hsa04380,path:hsa04917,path:hsa05323	Cytokine-cytokine receptor interaction|NF-kappa B signaling pathway|Osteoclast differentiation|Prolactin signaling pathway|Rheumatoid arthritis
TNFSF15	430.942	4.54729	0.000900104	0.00848473	0.266667	0.445631	0.144832	6.31501	0.852426	1.00731	TNF superfamily member 15			path:hsa04060	Cytokine-cytokine receptor interaction
TONSL	295.197	5.4522	1.34e-05	0.000247144	0.424595	0.143898	0.314687	2.10744	4.06606	1.79644	tonsoku like, DNA repair protein	GO:0000724,GO:0003714,GO:0005654,GO:0005737,GO:0016604,GO:0031297,GO:0042393,GO:0042994,GO:0043596	double-strand break repair via homologous recombination|transcription corepressor activity|nucleoplasm|cytoplasm|nuclear body|replication fork processing|histone binding|cytoplasmic sequestering of transcription factor|nuclear replication fork
TOP2A	2891.61	10.9134	8.47e-08	3.1e-06	1.12481	0.849773	0.452837	4.41037	29.759	16.1718	DNA topoisomerase II alpha	GO:0000287,GO:0000712,GO:0000793,GO:0000819,GO:0002244,GO:0003677,GO:0003682,GO:0003723,GO:0003918,GO:0005080,GO:0005524,GO:0005634,GO:0005654,GO:0005730,GO:0005737,GO:0006265,GO:0006266,GO:0006974,GO:0007059,GO:0008022,GO:0008094,GO:0008144,GO:0008301,GO:0009330,GO:0016925,GO:0019899,GO:0030263,GO:0030529,GO:0040016,GO:0042752,GO:0042803,GO:0042826,GO:0043065,GO:0043130,GO:0043234,GO:0044774,GO:…	magnesium ion binding|resolution of meiotic recombination intermediates|condensed chromosome|sister chromatid segregation|hematopoietic progenitor cell differentiation|DNA binding|chromatin binding|RNA binding|DNA topoisomerase type II (ATP-hydrolyzing) activity|protein kinase C binding|ATP binding|nucleus|nucleoplasm|nucleolus|cytoplasm|DNA topological change|DNA ligation|cellular response to DN…	path:hsa01524	Platinum drug resistance
TPX2	1073.59	6.38736	1.35e-05	0.000248936	1.10244	1.06243	0.515788	2.60747	19.5897	9.34397	TPX2, microtubule nucleation factor	GO:0000278,GO:0000922,GO:0005524,GO:0005525,GO:0005634,GO:0005654,GO:0005815,GO:0005819,GO:0005829,GO:0005874,GO:0006915,GO:0008283,GO:0010389,GO:0015630,GO:0019901,GO:0032147,GO:0043203,GO:0045171,GO:0051301,GO:0060236,GO:0061676,GO:0072686,GO:0090307,GO:1901796	mitotic cell cycle|spindle pole|ATP binding|GTP binding|nucleus|nucleoplasm|microtubule organizing center|spindle|cytosol|microtubule|apoptotic process|cell proliferation|regulation of G2/M transition of mitotic cell cycle|microtubule cytoskeleton|protein kinase binding|activation of protein kinase activity|axon hillock|intercellular bridge|cell division|regulation of mitotic spindle organization…
TRIM16	801.289	7.17266	7.09e-06	0.000144065	0.532883	0.447999	0.851586	1.81269	16.0376	13.9035	tripartite motif containing 16	GO:0003677,GO:0005737,GO:0008270,GO:0016605,GO:0019966,GO:0032089,GO:0032526,GO:0043966,GO:0043967,GO:0045618,GO:0045893,GO:0046683,GO:0048386,GO:0050718,GO:0060416	DNA binding|cytoplasm|zinc ion binding|PML body|interleukin-1 binding|NACHT domain binding|response to retinoic acid|histone H3 acetylation|histone H4 acetylation|positive regulation of keratinocyte differentiation|positive regulation of transcription, DNA-templated|response to organophosphorus|positive regulation of retinoic acid receptor signaling pathway|positive regulation of interleukin-1 be…
TRIM16L	691.905	5.97306	0.00024099	0.0028946	0.334556	0.402583	0.808502	0.522816	12.7868	9.66348	tripartite motif containing 16 like	GO:0003677,GO:0005737,GO:0008270,GO:0016605,GO:0019966,GO:0032089,GO:0032526,GO:0043966,GO:0043967,GO:0045618,GO:0045893,GO:0046683,GO:0048386,GO:0050718,GO:0060416	DNA binding|cytoplasm|zinc ion binding|PML body|interleukin-1 binding|NACHT domain binding|response to retinoic acid|histone H3 acetylation|histone H4 acetylation|positive regulation of keratinocyte differentiation|positive regulation of transcription, DNA-templated|response to organophosphorus|positive regulation of retinoic acid receptor signaling pathway|positive regulation of interleukin-1 be…
TRIM59	333.13	7.36398	1.51e-13	1.81e-11	0.40094	0.408706	0.314151	3.80668	4.60482	4.04815	tripartite motif containing 59	GO:0005783,GO:0005789,GO:0005813,GO:0005929,GO:0008270,GO:0016021,GO:0030992,GO:0043124,GO:0045087,GO:0046597,GO:0060271,GO:0061630	endoplasmic reticulum|endoplasmic reticulum membrane|centrosome|cilium|zinc ion binding|integral component of membrane|intraciliary transport particle B|negative regulation of I-kappaB kinase/NF-kappaB signaling|innate immune response|negative regulation of viral entry into host cell|cilium assembly|ubiquitin protein ligase activity
TRIM71	100.579	10.7344	0.000104011	0.00141816	0.00300528	0	0.0436027	0	0.0255554	2.06824	tripartite motif containing 71	GO:0000082,GO:0000932,GO:0001843,GO:0004842,GO:0008270,GO:0008543,GO:0010586,GO:0010608,GO:0017148,GO:0021915,GO:0030371,GO:0035196,GO:0035198,GO:0035278,GO:0051865,GO:0060964,GO:0061158,GO:0061630,GO:0072089,GO:2000177,GO:2000637	G1/S transition of mitotic cell cycle|P-body|neural tube closure|ubiquitin-protein transferase activity|zinc ion binding|fibroblast growth factor receptor signaling pathway|miRNA metabolic process|posttranscriptional regulation of gene expression|negative regulation of translation|neural tube development|translation repressor activity|production of miRNAs involved in gene silencing by miRNA|miRNA…	path:hsa05206	MicroRNAs in cancer
TRIP13	350.383	12.2169	2e-06	4.83e-05	0.172808	0.0845245	0.0639254	0.834342	12.2884	2.23689	thyroid hormone receptor interactor 13	GO:0001556,GO:0001673,GO:0003712,GO:0005524,GO:0005634,GO:0006302,GO:0006366,GO:0007094,GO:0007130,GO:0007131,GO:0007141,GO:0007144,GO:0007283,GO:0007286,GO:0042802,GO:0048477	oocyte maturation|male germ cell nucleus|transcription cofactor activity|ATP binding|nucleus|double-strand break repair|transcription from RNA polymerase II promoter|mitotic spindle assembly checkpoint|synaptonemal complex assembly|reciprocal meiotic recombination|male meiosis I|female meiosis I|spermatogenesis|spermatid development|identical protein binding|oogenesis
TROAP	184.614	12.2579	5.46e-08	2.09e-06	0.0721686	0.070609	0.0832366	0.748813	3.57419	2.18713	trophinin associated protein	GO:0005737,GO:0007155	cytoplasm|cell adhesion
TTC39A	304.71	14.2216	7.75e-11	5.49e-09	0.150951	0.038195	0.0662322	1.84721	3.2617	1.92294	tetratricopeptide repeat domain 39A
TTK	473.015	9.9468	3.78e-06	8.44e-05	0.26593	0.224236	0.111909	0.693654	8.73058	3.99054	TTK protein kinase	GO:0000776,GO:0004674,GO:0004712,GO:0004713,GO:0005524,GO:0005737,GO:0005819,GO:0007051,GO:0007052,GO:0007094,GO:0008284,GO:0010862,GO:0016020,GO:0016321,GO:0018105,GO:0018107,GO:0033316,GO:0034501,GO:0042803,GO:0046777,GO:0051304,GO:1903096	kinetochore|protein serine/threonine kinase activity|protein serine/threonine/tyrosine kinase activity|protein tyrosine kinase activity|ATP binding|cytoplasm|spindle|spindle organization|mitotic spindle organization|mitotic spindle assembly checkpoint|positive regulation of cell proliferation|positive regulation of pathway-restricted SMAD protein phosphorylation|membrane|female meiosis chromosome…	path:hsa04110	Cell cycle
TUBB3	152.157	6.61091	1.94e-08	8.35e-07	0.73297	0.0875319	0.372798	8.21032	1.6214	2.86757	tubulin beta 3 class III	GO:0000278,GO:0003924,GO:0005200,GO:0005525,GO:0005634,GO:0005737,GO:0005874,GO:0007017,GO:0007411,GO:0030424,GO:0030425,GO:0042277,GO:0043025,GO:0070062,GO:0071944	mitotic cell cycle|GTPase activity|structural constituent of cytoskeleton|GTP binding|nucleus|cytoplasm|microtubule|microtubule-based process|axon guidance|axon|dendrite|peptide binding|neuronal cell body|extracellular exosome|cell periphery	path:hsa04145,path:hsa04540,path:hsa05130	Phagosome|Gap junction|Pathogenic Escherichia coli infection
UBE2C	299.884	11.2933	1.44e-06	3.62e-05	0.446026	0.126559	0.209302	1.07282	12.6357	5.34567	ubiquitin conjugating enzyme E2 C			path:hsa04120	Ubiquitin mediated proteolysis
UBE2T	209.89	6.09676	6.25e-05	0.000911616	0.762716	0.984331	0.307974	2.05289	13.0235	4.9667	ubiquitin conjugating enzyme E2 T	GO:0003682,GO:0004842,GO:0005524,GO:0005634,GO:0005654,GO:0005730,GO:0005737,GO:0006281,GO:0006513,GO:0006974,GO:0016567,GO:0031625,GO:0035519,GO:0036297,GO:0044314,GO:0051865,GO:0061630,GO:0061631,GO:0070534,GO:0070936,GO:0070979,GO:0085020	chromatin binding|ubiquitin-protein transferase activity|ATP binding|nucleus|nucleoplasm|nucleolus|cytoplasm|DNA repair|protein monoubiquitination|cellular response to DNA damage stimulus|protein ubiquitination|ubiquitin protein ligase binding|protein K29-linked ubiquitination|interstrand cross-link repair|protein K27-linked ubiquitination|protein autoubiquitination|ubiquitin protein ligase activ…	path:hsa03460	Fanconi anemia pathway
UCHL1	107.932	7.3288	4.79e-06	0.000102792	0.601853	0.443335	0.181332	2.97573	6.2024	5.13591	ubiquitin C-terminal hydrolase L1			path:hsa05012	Parkinson disease
UCK2	1485.07	4.74828	5.75e-06	0.000121124	1.24656	1.48754	1.57819	4.3152	18.4938	13.4234	uridine-cytidine kinase 2	GO:0004849,GO:0005524,GO:0005829,GO:0006206,GO:0006238,GO:0019206,GO:0043097,GO:0044206,GO:0044211	uridine kinase activity|ATP binding|cytosol|pyrimidine nucleobase metabolic process|CMP salvage|nucleoside kinase activity|pyrimidine nucleoside salvage|UMP salvage|CTP salvage	path:hsa00240,path:hsa00983	Pyrimidine metabolism|Drug metabolism - other enzymes
UHRF1	421.414	7.94286	2.69e-05	0.000449566	0.491619	0.270213	0.0774475	1.27821	9.10869	2.8403	ubiquitin like with PHD and ring finger domains 1
UPK3A	100.116	18.6199	7.55e-06	0.000151364	0	0.0591681	0	0.819188	0.0678517	13.9182	uroplakin 3A	GO:0000902,GO:0001822,GO:0005789,GO:0006833,GO:0015840,GO:0016021,GO:0016324,GO:0030855,GO:0055075,GO:0055078,GO:0060157,GO:0070062	cell morphogenesis|kidney development|endoplasmic reticulum membrane|water transport|urea transport|integral component of membrane|apical plasma membrane|epithelial cell differentiation|potassium ion homeostasis|sodium ion homeostasis|urinary bladder development|extracellular exosome	path:hsa05219	Bladder cancer
USH1C	831.467	7.67907	3.68e-05	0.000588347	0.249247	0.117015	0.102776	10.9246	0.348462	1.27894	USH1 protein network component harmonin
VCAN	6947.79	5.14032	8.74e-10	5.01e-08	4.47203	2.22382	1.17706	26.3244	13.5471	13.279	versican			path:hsa04514	Cell adhesion molecules (CAMs)
WDR62	147.818	5.7579	0.00045261	0.00485474	0.114748	0.0615661	0.0736966	0.281021	2.14428	1.00077	WD repeat domain 62	GO:0000922,GO:0003723,GO:0005634,GO:0005682,GO:0005813,GO:0005814,GO:0005815,GO:0005829,GO:0007052,GO:0007099,GO:0008380,GO:0021987,GO:0022008,GO:0071011,GO:0071013	spindle pole|RNA binding|nucleus|U5 snRNP|centrosome|centriole|microtubule organizing center|cytosol|mitotic spindle organization|centriole replication|RNA splicing|cerebral cortex development|neurogenesis|precatalytic spliceosome|catalytic step 2 spliceosome
WISP1	681.984	4.7852	7.43e-07	2.07e-05	0.849967	0.754835	0.365066	4.69476	9.36088	1.83183	WNT1 inducible signaling pathway protein 1	GO:0001558,GO:0005178,GO:0005520,GO:0005578,GO:0005615,GO:0005829,GO:0007155,GO:0007165,GO:0007267,GO:0008201,GO:0016055,GO:0060548	regulation of cell growth|integrin binding|insulin-like growth factor binding|proteinaceous extracellular matrix|extracellular space|cytosol|cell adhesion|signal transduction|cell-cell signaling|heparin binding|Wnt signaling pathway|negative regulation of cell death	path:hsa04310	Wnt signaling pathway
WNK2	609.734	4.13816	2.63e-05	0.000440572	0.567052	0.161668	0.18659	5.62255	0.524008	1.39582	WNK lysine deficient protein kinase 2
XRCC2	180.067	6.66612	1.21e-06	3.12e-05	0.286543	0.142161	0.170051	1.3041	3.23724	1.73933	X-ray repair cross complementing 2			path:hsa03440	Homologous recombination
ZNF239	248.72	4.00316	3.59e-07	1.12e-05	0.20528	0.178159	0.159764	1.13618	0.918146	0.943356	zinc finger protein 239	GO:0000122,GO:0000978,GO:0001078,GO:0003677,GO:0003700,GO:0003723,GO:0005634,GO:0006351,GO:0006355,GO:0046872	negative regulation of transcription from RNA polymerase II promoter|RNA polymerase II proximal promoter sequence-specific DNA binding|transcriptional repressor activity, RNA polymerase II proximal promoter sequence-specific DNA binding|DNA binding|DNA binding transcription factor activity|RNA binding|nucleus|transcription, DNA-templated|regulation of transcription, DNA-templated|metal ion binding
ZWINT	454.054	4.58878	0.000157035	0.00200882	1.10697	1.04515	0.244845	2.70318	10.8271	4.42731	ZW10 interacting kinetochore protein	GO:0000070,GO:0000776,GO:0000777,GO:0005634,GO:0005654,GO:0005737,GO:0005829,GO:0007062,GO:0007093,GO:0016604,GO:0030425,GO:0047485,GO:0051301,GO:0051649	mitotic sister chromatid segregation|kinetochore|condensed chromosome kinetochore|nucleus|nucleoplasm|cytoplasm|cytosol|sister chromatid cohesion|mitotic cell cycle checkpoint|nuclear body|dendrite|protein N-terminus binding|cell division|establishment of localization in cell
A1BG	16316.3	0.0508347	1.03e-08	4.75e-07	480.713	545.809	519.046	1.50276	43.4809	40.5403	alpha-1-B glycoprotein
A1CF	12949.4	0.241212	0.000961248	0.00895195	31.682	36.9948	42.6529	11.2799	2.28566	27.6783	APOBEC1 complementation factor	GO:0003723,GO:0003727,GO:0005654,GO:0005737,GO:0005783,GO:0006397,GO:0016554,GO:0016556,GO:0030895,GO:0050821	RNA binding|single-stranded RNA binding|nucleoplasm|cytoplasm|endoplasmic reticulum|mRNA processing|cytidine to uridine editing|mRNA modification|apolipoprotein B mRNA editing enzyme complex|protein stabilization
A2M	122634	0.133858	7.96e-18	2.23e-15	432.179	345.217	895.432	60.5939	66.2769	176.415	alpha-2-macroglobulin			path:hsa04610	Complement and coagulation cascades
AADAC	6959.7	0.134159	0.00042255	0.00457231	143.874	115.507	160.637	0.68791	11.1872	64.084	arylacetamide deacetylase	GO:0003824,GO:0004806,GO:0005789,GO:0006805,GO:0009056,GO:0010898,GO:0016021,GO:0016298,GO:0017171,GO:0019213,GO:0031090	catalytic activity|triglyceride lipase activity|endoplasmic reticulum membrane|xenobiotic metabolic process|catabolic process|positive regulation of triglyceride catabolic process|integral component of membrane|lipase activity|serine hydrolase activity|deacetylase activity|organelle membrane
AADAT	653.648	0.0969465	8.01e-17	1.77e-14	6.03995	4.44091	7.81553	0.761319	0.346078	0.972053	aminoadipate aminotransferase	GO:0005759,GO:0006103,GO:0006536,GO:0006554,GO:0006569,GO:0009058,GO:0016212,GO:0019441,GO:0030170,GO:0033512,GO:0042803,GO:0047536,GO:0070189	mitochondrial matrix|2-oxoglutarate metabolic process|glutamate metabolic process|lysine catabolic process|tryptophan catabolic process|biosynthetic process|kynurenine-oxoglutarate transaminase activity|tryptophan catabolic process to kynurenine|pyridoxal phosphate binding|L-lysine catabolic process to acetyl-CoA via saccharopine|protein homodimerization activity|2-aminoadipate transaminase activ…	path:hsa00310,path:hsa00380	Lysine degradation|Tryptophan metabolism
AASS	4466.45	0.137829	4.69e-07	1.4e-05	19.0922	18.7279	19.0837	7.69766	2.23235	1.3105	aminoadipate-semialdehyde synthase	GO:0004753,GO:0005739,GO:0005759,GO:0006091,GO:0006554,GO:0019878,GO:0033512,GO:0043231,GO:0047130,GO:0047131,GO:0051262	saccharopine dehydrogenase activity|mitochondrion|mitochondrial matrix|generation of precursor metabolites and energy|lysine catabolic process|lysine biosynthetic process via aminoadipic acid|L-lysine catabolic process to acetyl-CoA via saccharopine|intracellular membrane-bounded organelle|saccharopine dehydrogenase (NADP+, L-lysine-forming) activity|saccharopine dehydrogenase (NAD+, L-glutamate-…	path:hsa00310	Lysine degradation
ABAT	11936.1	0.0624537	3.04e-12	2.9e-10	64.8711	80.1462	87.476	1.41442	4.80945	15.0726	4-aminobutyrate aminotransferase			path:hsa00250,path:hsa00280,path:hsa00410,path:hsa00640,path:hsa00650,path:hsa04727	Alanine, aspartate and glutamate metabolism|Valine, leucine and isoleucine degradation|beta-Alanine metabolism|Propanoate metabolism|Butanoate metabolism|GABAergic synapse
ABCA10	538.569	0.201705	1.06e-05	0.000202831	1.2344	1.19369	1.88679	0.748125	0.169117	0.329801	ATP binding cassette subfamily A member 10			path:hsa02010	ABC transporters
ABCA6	6465.48	0.0972832	5.88e-14	8.01e-12	19.0836	23.0813	24.834	3.78372	1.43003	2.76899	ATP binding cassette subfamily A member 6			path:hsa02010	ABC transporters
ABCA8	3017.44	0.0860456	1.38e-15	2.34e-13	10.6447	17.12	15.0496	2.12736	1.104	1.39382	ATP binding cassette subfamily A member 8			path:hsa02010	ABC transporters
ABCA9	1130.72	0.159754	3.09e-07	9.91e-06	3.347	3.77883	3.00445	1.63603	0.343786	0.534043	ATP binding cassette subfamily A member 9			path:hsa02010	ABC transporters
ABCB11	6137.89	0.0776361	0.000120731	0.00160094	31.1498	25.404	17.6221	0.00754751	1.22834	2.63469	ATP binding cassette subfamily B member 11			path:hsa01522,path:hsa02010,path:hsa04976,path:hsa04979	Endocrine resistance|ABC transporters|Bile secretion|Cholesterol metabolism
ABCB4	10727.6	0.0752449	3.45e-05	0.000556935	85.5642	26.4388	7.3721	0.0726173	2.43718	2.12213	ATP binding cassette subfamily B member 4			path:hsa02010,path:hsa04976	ABC transporters|Bile secretion
ABCC6	2609.94	0.113178	1.64e-16	3.36e-14	11.8589	10.2048	13.853	1.52933	1.14243	2.94642	ATP binding cassette subfamily C member 6			path:hsa02010	ABC transporters
ABCC9	3011.33	0.119015	1.15e-09	6.46e-08	6.048	10.1462	12.3594	2.10535	0.748652	1.38852	ATP binding cassette subfamily C member 9			path:hsa02010	ABC transporters
ABCG2	1019.74	0.185782	7.74e-06	0.000154623	4.77003	3.29363	7.86121	2.49599	0.302367	1.64273	ATP binding cassette subfamily G member 2 (Junior blood group)			path:hsa01523,path:hsa02010,path:hsa04976	Antifolate resistance|ABC transporters|Bile secretion
ABCG8	1720.15	0.107991	7.83e-05	0.00111271	10.956	10.2531	14.516	0.0213587	0.832076	3.89795	ATP binding cassette subfamily G member 8			path:hsa02010,path:hsa04975,path:hsa04976,path:hsa04979	ABC transporters|Fat digestion and absorption|Bile secretion|Cholesterol metabolism
ABHD6	1162.12	0.168739	1.83e-07	6.31e-06	11.0627	16.8286	13.6362	1.25179	3.16739	6.22234	abhydrolase domain containing 6	GO:0004620,GO:0005739,GO:0005886,GO:0009395,GO:0016021,GO:0030336,GO:0032281,GO:0046464,GO:0046889,GO:0047372,GO:0060292,GO:0070062,GO:2000124	phospholipase activity|mitochondrion|plasma membrane|phospholipid catabolic process|integral component of membrane|negative regulation of cell migration|AMPA glutamate receptor complex|acylglycerol catabolic process|positive regulation of lipid biosynthetic process|acylglycerol lipase activity|long term synaptic depression|extracellular exosome|regulation of endocannabinoid signaling pathway	path:hsa04723	Retrograde endocannabinoid signaling
ACAA1	5316.59	0.155017	8.4e-13	8.98e-11	63.5622	63.1774	95.6369	8.26344	13.3338	22.7335	acetyl-CoA acyltransferase 1	GO:0000038,GO:0003988,GO:0005576,GO:0005777,GO:0005782,GO:0006635,GO:0008206,GO:0008775,GO:0016020,GO:0016401,GO:0033540,GO:0035580,GO:0036109,GO:0043231,GO:0043312	very long-chain fatty acid metabolic process|acetyl-CoA C-acyltransferase activity|extracellular region|peroxisome|peroxisomal matrix|fatty acid beta-oxidation|bile acid metabolic process|acetate CoA-transferase activity|membrane|palmitoyl-CoA oxidase activity|fatty acid beta-oxidation using acyl-CoA oxidase|specific granule lumen|alpha-linolenic acid metabolic process|intracellular membrane-boun…	path:hsa00071,path:hsa00280,path:hsa00592,path:hsa01040,path:hsa03320,path:hsa04146	Fatty acid degradation|Valine, leucine and isoleucine degradation|alpha-Linolenic acid metabolism|Biosynthesis of unsaturated fatty acids|PPAR signaling pathway|Peroxisome
ACAA2	10421.9	0.172505	5.64e-15	8.64e-13	186.746	150.006	163.109	40.1665	37.3705	34.9567	acetyl-CoA acyltransferase 2	GO:0003723,GO:0003988,GO:0005739,GO:0005743,GO:0005759,GO:0006635,GO:0006695,GO:0070062,GO:0071456,GO:1901029,GO:1902109	RNA binding|acetyl-CoA C-acyltransferase activity|mitochondrion|mitochondrial inner membrane|mitochondrial matrix|fatty acid beta-oxidation|cholesterol biosynthetic process|extracellular exosome|cellular response to hypoxia|negative regulation of mitochondrial outer membrane permeabilization involved in apoptotic signaling pathway|negative regulation of mitochondrial membrane permeability involve…	path:hsa00062,path:hsa00071,path:hsa00280	Fatty acid elongation|Fatty acid degradation|Valine, leucine and isoleucine degradation
ACAD11	2958.84	0.180351	5.29e-12	4.86e-10	21.3693	24.0308	26.8529	6.21701	4.16212	6.24117	acyl-CoA dehydrogenase family member 11	GO:0003995,GO:0004466,GO:0005634,GO:0005743,GO:0005777,GO:0006635,GO:0017099,GO:0031966,GO:0033539,GO:0050660,GO:0070991	acyl-CoA dehydrogenase activity|long-chain-acyl-CoA dehydrogenase activity|nucleus|mitochondrial inner membrane|peroxisome|fatty acid beta-oxidation|very-long-chain-acyl-CoA dehydrogenase activity|mitochondrial membrane|fatty acid beta-oxidation using acyl-CoA dehydrogenase|flavin adenine dinucleotide binding|medium-chain-acyl-CoA dehydrogenase activity
ACADL	591.849	0.0811294	1.54e-19	6.46e-17	6.86084	4.9414	5.06495	0.461682	0.581196	0.633802	acyl-CoA dehydrogenase long chain	GO:0000062,GO:0001659,GO:0003995,GO:0004466,GO:0005759,GO:0006635,GO:0016401,GO:0019254,GO:0031966,GO:0033539,GO:0042413,GO:0042758,GO:0044242,GO:0045717,GO:0046322,GO:0050660,GO:0051289,GO:0055114,GO:0090181	fatty-acyl-CoA binding|temperature homeostasis|acyl-CoA dehydrogenase activity|long-chain-acyl-CoA dehydrogenase activity|mitochondrial matrix|fatty acid beta-oxidation|palmitoyl-CoA oxidase activity|carnitine metabolic process, CoA-linked|mitochondrial membrane|fatty acid beta-oxidation using acyl-CoA dehydrogenase|carnitine catabolic process|long-chain fatty acid catabolic process|cellular lipi…	path:hsa00071,path:hsa03320	Fatty acid degradation|PPAR signaling pathway
ACADM	4691.28	0.240368	7.61e-10	4.39e-08	39.8475	48.1273	51.3258	10.6756	16.8008	15.4623	acyl-CoA dehydrogenase medium chain	GO:0003995,GO:0005634,GO:0005739,GO:0005759,GO:0006635,GO:0016607,GO:0019216,GO:0019254,GO:0030424,GO:0031966,GO:0033539,GO:0042802,GO:0045329,GO:0050660,GO:0051791,GO:0051793,GO:0055114,GO:0070062,GO:0070991	acyl-CoA dehydrogenase activity|nucleus|mitochondrion|mitochondrial matrix|fatty acid beta-oxidation|nuclear speck|regulation of lipid metabolic process|carnitine metabolic process, CoA-linked|axon|mitochondrial membrane|fatty acid beta-oxidation using acyl-CoA dehydrogenase|identical protein binding|carnitine biosynthetic process|flavin adenine dinucleotide binding|medium-chain fatty acid metabo…	path:hsa00071,path:hsa00280,path:hsa00410,path:hsa00640,path:hsa03320	Fatty acid degradation|Valine, leucine and isoleucine degradation|beta-Alanine metabolism|Propanoate metabolism|PPAR signaling pathway
ACADS	1616.38	0.202351	3.73e-09	1.86e-07	24.2935	21.7551	38.8686	7.68977	3.58391	12.8664	acyl-CoA dehydrogenase short chain			path:hsa00071,path:hsa00280,path:hsa00650	Fatty acid degradation|Valine, leucine and isoleucine degradation|Butanoate metabolism
ACADSB	11149.1	0.106245	1.78e-18	5.54e-16	33.4071	54.806	93.893	4.90528	4.95185	16.6849	acyl-CoA dehydrogenase short/branched chain	GO:0003995,GO:0005739,GO:0005759,GO:0006631,GO:0009083,GO:0050660,GO:0070062	acyl-CoA dehydrogenase activity|mitochondrion|mitochondrial matrix|fatty acid metabolic process|branched-chain amino acid catabolic process|flavin adenine dinucleotide binding|extracellular exosome	path:hsa00071,path:hsa00280	Fatty acid degradation|Valine, leucine and isoleucine degradation
ACAT1	9192.85	0.161722	7.31e-12	6.4e-10	57.5082	78.8692	75.9146	9.94167	11.5078	23.9928	acetyl-CoA acetyltransferase 1	GO:0001889,GO:0003985,GO:0005739,GO:0005743,GO:0005759,GO:0006085,GO:0006550,GO:0006635,GO:0007420,GO:0009083,GO:0009725,GO:0014070,GO:0015936,GO:0015937,GO:0016830,GO:0016885,GO:0019899,GO:0042594,GO:0042803,GO:0046356,GO:0046872,GO:0046951,GO:0046952,GO:0050662,GO:0051260,GO:0060612,GO:0070062,GO:0072229,GO:1902224,GO:1902860	liver development|acetyl-CoA C-acetyltransferase activity|mitochondrion|mitochondrial inner membrane|mitochondrial matrix|acetyl-CoA biosynthetic process|isoleucine catabolic process|fatty acid beta-oxidation|brain development|branched-chain amino acid catabolic process|response to hormone|response to organic cyclic compound|coenzyme A metabolic process|coenzyme A biosynthetic process|carbon-carb…	path:hsa00071,path:hsa00072,path:hsa00280,path:hsa00310,path:hsa00380,path:hsa00620,path:hsa00630,path:hsa00640,path:hsa00650,path:hsa00900	Fatty acid degradation|Synthesis and degradation of ketone bodies|Valine, leucine and isoleucine degradation|Lysine degradation|Tryptophan metabolism|Pyruvate metabolism|Glyoxylate and dicarboxylate metabolism|Propanoate metabolism|Butanoate metabolism|Terpenoid backbone biosynthesis
ACKR2	135.33	0.129933	3.61e-07	1.12e-05	2.10434	1.86937	1.46117	0.13045	0.336358	0.341844	atypical chemokine receptor 2	GO:0004950,GO:0005044,GO:0005654,GO:0005769,GO:0005829,GO:0005884,GO:0005886,GO:0005887,GO:0006935,GO:0006954,GO:0006955,GO:0007186,GO:0007275,GO:0016493,GO:0019957,GO:0031965,GO:0043231,GO:0055037	chemokine receptor activity|scavenger receptor activity|nucleoplasm|early endosome|cytosol|actin filament|plasma membrane|integral component of plasma membrane|chemotaxis|inflammatory response|immune response|G-protein coupled receptor signaling pathway|multicellular organism development|C-C chemokine receptor activity|C-C chemokine binding|nuclear membrane|intracellular membrane-bounded organell…
ACO1	3754.15	0.206457	1.76e-11	1.46e-09	37.6438	29.8205	27.0188	9.05725	7.12889	9.08207	aconitase 1			path:hsa00020,path:hsa00630	Citrate cycle (TCA cycle)|Glyoxylate and dicarboxylate metabolism
ACOT12	1579.8	0.0982021	0.000341822	0.00383683	13.2319	6.86015	4.1234	0.0103321	0.495904	1.22799	acyl-CoA thioesterase 12	GO:0003986,GO:0005524,GO:0005829,GO:0006084,GO:0006090,GO:0006631,GO:0006637,GO:0008289,GO:0047617,GO:0052689	acetyl-CoA hydrolase activity|ATP binding|cytosol|acetyl-CoA metabolic process|pyruvate metabolic process|fatty acid metabolic process|acyl-CoA metabolic process|lipid binding|acyl-CoA hydrolase activity|carboxylic ester hydrolase activity	path:hsa00620	Pyruvate metabolism
ACOX1	16376.4	0.206478	2.45e-07	8.08e-06	57.0297	60.754	67.8575	13.5589	9.12749	32.6486	acyl-CoA oxidase 1	GO:0000038,GO:0003995,GO:0003997,GO:0005102,GO:0005634,GO:0005654,GO:0005730,GO:0005739,GO:0005777,GO:0005778,GO:0005782,GO:0005886,GO:0006091,GO:0006629,GO:0006693,GO:0007283,GO:0016020,GO:0016401,GO:0016559,GO:0019216,GO:0019395,GO:0030165,GO:0033539,GO:0033540,GO:0036109,GO:0043231,GO:0047485,GO:0050660,GO:0055088,GO:0071949,GO:2000189	very long-chain fatty acid metabolic process|acyl-CoA dehydrogenase activity|acyl-CoA oxidase activity|receptor binding|nucleus|nucleoplasm|nucleolus|mitochondrion|peroxisome|peroxisomal membrane|peroxisomal matrix|plasma membrane|generation of precursor metabolites and energy|lipid metabolic process|prostaglandin metabolic process|spermatogenesis|membrane|palmitoyl-CoA oxidase activity|peroxisom…	path:hsa00071,path:hsa00592,path:hsa01040,path:hsa03320,path:hsa04024,path:hsa04146	Fatty acid degradation|alpha-Linolenic acid metabolism|Biosynthesis of unsaturated fatty acids|PPAR signaling pathway|cAMP signaling pathway|Peroxisome
ACOX2	2776.36	0.085649	3.38e-11	2.58e-09	19.9162	20.2078	46.8599	0.795744	1.5904	10.6416	acyl-CoA oxidase 2	GO:0003995,GO:0003997,GO:0005102,GO:0005777,GO:0005782,GO:0005829,GO:0006699,GO:0010942,GO:0016402,GO:0033539,GO:0033540,GO:0033791,GO:0042803,GO:0043231,GO:0050660,GO:0071949,GO:1902884	acyl-CoA dehydrogenase activity|acyl-CoA oxidase activity|receptor binding|peroxisome|peroxisomal matrix|cytosol|bile acid biosynthetic process|positive regulation of cell death|pristanoyl-CoA oxidase activity|fatty acid beta-oxidation using acyl-CoA dehydrogenase|fatty acid beta-oxidation using acyl-CoA oxidase|3alpha,7alpha,12alpha-trihydroxy-5beta-cholestanoyl-CoA 24-hydroxylase activity|prote…	path:hsa00120,path:hsa03320,path:hsa04146	Primary bile acid biosynthesis|PPAR signaling pathway|Peroxisome
ACSL1	21188.9	0.115763	4.71e-08	1.82e-06	71.5087	149.231	146.261	3.24494	14.1502	51.2634	acyl-CoA synthetase long chain family member 1	GO:0001676,GO:0004467,GO:0005524,GO:0005739,GO:0005741,GO:0005778,GO:0005789,GO:0005886,GO:0006641,GO:0007584,GO:0008610,GO:0014070,GO:0016020,GO:0016021,GO:0019216,GO:0033211,GO:0034201,GO:0035338,GO:0036109,GO:0042178,GO:0042493,GO:0043651,GO:0044539,GO:0071902,GO:0102391	long-chain fatty acid metabolic process|long-chain fatty acid-CoA ligase activity|ATP binding|mitochondrion|mitochondrial outer membrane|peroxisomal membrane|endoplasmic reticulum membrane|plasma membrane|triglyceride metabolic process|response to nutrient|lipid biosynthetic process|response to organic cyclic compound|membrane|integral component of membrane|regulation of lipid metabolic process|a…	path:hsa00061,path:hsa00071,path:hsa03320,path:hsa04146,path:hsa04216,path:hsa04714,path:hsa04920	Fatty acid biosynthesis|Fatty acid degradation|PPAR signaling pathway|Peroxisome|Ferroptosis|Thermogenesis|Adipocytokine signaling pathway
ACSL5	4734.67	0.230554	0.000388045	0.00425967	24.0996	40.2799	31.0699	1.75845	16.7189	15.994	acyl-CoA synthetase long chain family member 5	GO:0001676,GO:0004467,GO:0005524,GO:0005634,GO:0005730,GO:0005739,GO:0005741,GO:0005743,GO:0005783,GO:0005789,GO:0016020,GO:0016021,GO:0035338,GO:0102391,GO:2001236	long-chain fatty acid metabolic process|long-chain fatty acid-CoA ligase activity|ATP binding|nucleus|nucleolus|mitochondrion|mitochondrial outer membrane|mitochondrial inner membrane|endoplasmic reticulum|endoplasmic reticulum membrane|membrane|integral component of membrane|long-chain fatty-acyl-CoA biosynthetic process|decanoate--CoA ligase activity|regulation of extrinsic apoptotic signaling …	path:hsa00061,path:hsa00071,path:hsa03320,path:hsa04146,path:hsa04216,path:hsa04714,path:hsa04920	Fatty acid biosynthesis|Fatty acid degradation|PPAR signaling pathway|Peroxisome|Ferroptosis|Thermogenesis|Adipocytokine signaling pathway
ACSM2A	5003.39	0.054751	2.72e-27	3.62e-24	6.20012	16.5152	26.6713	0.346095	0.737513	2.43214	acyl-CoA synthetase medium chain family member 2A	GO:0003996,GO:0004321,GO:0005524,GO:0005739,GO:0005759,GO:0006633,GO:0015645,GO:0036112,GO:0042593,GO:0046872,GO:0047760,GO:0070328	acyl-CoA ligase activity|fatty-acyl-CoA synthase activity|ATP binding|mitochondrion|mitochondrial matrix|fatty acid biosynthetic process|fatty acid ligase activity|medium-chain fatty-acyl-CoA metabolic process|glucose homeostasis|metal ion binding|butyrate-CoA ligase activity|triglyceride homeostasis	path:hsa00650	Butanoate metabolism
ACSM2B	5007.96	0.0529826	3.46e-22	1.97e-19	13.0108	21.3659	31.7231	0.400904	1.29508	3.36248	acyl-CoA synthetase medium chain family member 2B	GO:0003996,GO:0004321,GO:0005524,GO:0005739,GO:0005759,GO:0006633,GO:0006637,GO:0006805,GO:0015645,GO:0016405,GO:0046872,GO:0047760	acyl-CoA ligase activity|fatty-acyl-CoA synthase activity|ATP binding|mitochondrion|mitochondrial matrix|fatty acid biosynthetic process|acyl-CoA metabolic process|xenobiotic metabolic process|fatty acid ligase activity|CoA-ligase activity|metal ion binding|butyrate-CoA ligase activity	path:hsa00650	Butanoate metabolism
ACSM3	1793.83	0.193839	0.000270997	0.00318541	3.32985	8.18758	13.6405	2.97092	1.59014	1.08124	acyl-CoA synthetase medium chain family member 3	GO:0003996,GO:0004321,GO:0005524,GO:0005759,GO:0006633,GO:0006637,GO:0008217,GO:0015645,GO:0042632,GO:0046872,GO:0047760	acyl-CoA ligase activity|fatty-acyl-CoA synthase activity|ATP binding|mitochondrial matrix|fatty acid biosynthetic process|acyl-CoA metabolic process|regulation of blood pressure|fatty acid ligase activity|cholesterol homeostasis|metal ion binding|butyrate-CoA ligase activity	path:hsa00650	Butanoate metabolism
ACSM5	3024.68	0.0500144	2.68e-12	2.67e-10	26.5434	20.9905	36.9307	0.267116	1.37809	4.00152	acyl-CoA synthetase medium chain family member 5	GO:0003996,GO:0004321,GO:0005524,GO:0005525,GO:0005759,GO:0006633,GO:0006637,GO:0015645,GO:0046872,GO:0047760	acyl-CoA ligase activity|fatty-acyl-CoA synthase activity|ATP binding|GTP binding|mitochondrial matrix|fatty acid biosynthetic process|acyl-CoA metabolic process|fatty acid ligase activity|metal ion binding|butyrate-CoA ligase activity	path:hsa00650	Butanoate metabolism
ACSS3	2869.9	0.14121	8.2e-07	2.23e-05	27.3648	17.7796	12.6449	2.29773	1.9036	6.41515	acyl-CoA synthetase short chain family member 3	GO:0003987,GO:0005524,GO:0005759,GO:0046951	acetate-CoA ligase activity|ATP binding|mitochondrial matrix|ketone body biosynthetic process	path:hsa00640	Propanoate metabolism
ACY3	236.21	0.198765	0.0008309	0.00796854	2.96918	4.57702	5.20482	0.0220013	1.54952	2.15974	aminoacylase 3	GO:0004046,GO:0005829,GO:0006805,GO:0016032,GO:0016324,GO:0016788,GO:0042802,GO:0046872,GO:0070062	aminoacylase activity|cytosol|xenobiotic metabolic process|viral process|apical plasma membrane|hydrolase activity, acting on ester bonds|identical protein binding|metal ion binding|extracellular exosome
ADAMTS13	414.314	0.109307	9.98e-17	2.15e-14	2.75914	2.26004	2.9249	0.306162	0.212888	0.489564	ADAM metallopeptidase with thrombospondin type 1 motif 13
ADAMTSL3	1470.04	0.216702	1.92e-05	0.000336568	2.53949	3.79368	3.54531	1.57014	0.504447	0.821638	ADAMTS like 3	GO:0005578,GO:0008233,GO:0043231	proteinaceous extracellular matrix|peptidase activity|intracellular membrane-bounded organelle
ADCY1	1782.52	0.0946957	2.22e-20	1.04e-17	2.97519	6.40599	5.06916	0.524976	0.654494	0.566043	adenylate cyclase 1	GO:0003091,GO:0004016,GO:0004383,GO:0005516,GO:0005524,GO:0005634,GO:0005737,GO:0005886,GO:0005887,GO:0006171,GO:0006182,GO:0007165,GO:0007186,GO:0007189,GO:0007190,GO:0007193,GO:0007409,GO:0007420,GO:0007616,GO:0007623,GO:0008074,GO:0008294,GO:0010226,GO:0019933,GO:0034199,GO:0042752,GO:0045121,GO:0046872,GO:0070062,GO:0071277,GO:0071377,GO:1904322	renal water homeostasis|adenylate cyclase activity|guanylate cyclase activity|calmodulin binding|ATP binding|nucleus|cytoplasm|plasma membrane|integral component of plasma membrane|cAMP biosynthetic process|cGMP biosynthetic process|signal transduction|G-protein coupled receptor signaling pathway|adenylate cyclase-activating G-protein coupled receptor signaling pathway|activation of adenylate cyc…	path:hsa00230,path:hsa01522,path:hsa04015,path:hsa04020,path:hsa04022,path:hsa04024,path:hsa04062,path:hsa04072,path:hsa04114,path:hsa04211,path:hsa04213,path:hsa04261,path:hsa04270,path:hsa04371,path:hsa04540,path:hsa04611,path:hsa04713,path:hsa04714,path:hsa04720,path:hsa04723,path:hsa04724,path:hsa04725,path:hsa04727,path:hsa04750,path:hsa04911,path:hsa04912,path:hsa04913,path:hsa04914,path:hs…	Purine metabolism|Endocrine resistance|Rap1 signaling pathway|Calcium signaling pathway|cGMP-PKG signaling pathway|cAMP signaling pathway|Chemokine signaling pathway|Phospholipase D signaling pathway|Oocyte meiosis|Longevity regulating pathway|Longevity regulating pathway - multiple species|Adrenergic signaling in cardiomyocytes|Vascular smooth muscle contraction|Apelin signaling pathway|Gap junc…
ADCY10	212.591	0.239616	7.86e-06	0.000156585	0.213813	0.339013	0.698565	0.151503	0.108356	0.162794	adenylate cyclase 10	GO:0000287,GO:0003351,GO:0004016,GO:0005524,GO:0005634,GO:0005737,GO:0005739,GO:0005829,GO:0005856,GO:0005886,GO:0005929,GO:0006171,GO:0007283,GO:0030145,GO:0030424,GO:0030425,GO:0030426,GO:0035556,GO:0043025,GO:0043065,GO:0045177,GO:0045178,GO:0048471,GO:0051117,GO:0071241,GO:0071890	magnesium ion binding|epithelial cilium movement|adenylate cyclase activity|ATP binding|nucleus|cytoplasm|mitochondrion|cytosol|cytoskeleton|plasma membrane|cilium|cAMP biosynthetic process|spermatogenesis|manganese ion binding|axon|dendrite|growth cone|intracellular signal transduction|neuronal cell body|positive regulation of apoptotic process|apical part of cell|basal part of cell|perinuclear …	path:hsa00230,path:hsa04024,path:hsa04371,path:hsa04713,path:hsa04714	Purine metabolism|cAMP signaling pathway|Apelin signaling pathway|Circadian entrainment|Thermogenesis
ADGRG7	453.923	0.0714764	1.01e-17	2.7e-15	2.42171	4.04107	4.33824	0.377081	0.228144	0.362736	adhesion G protein-coupled receptor G7	GO:0004930,GO:0007166,GO:0007186,GO:0016021	G-protein coupled receptor activity|cell surface receptor signaling pathway|G-protein coupled receptor signaling pathway|integral component of membrane
ADH1A	13901.9	0.0529855	1.96e-39	1.04e-35	127.024	420.652	517.898	7.66682	26.2487	39.9263	alcohol dehydrogenase 1A (class I), alpha polypeptide			path:hsa00010,path:hsa00071,path:hsa00350,path:hsa00830,path:hsa00980,path:hsa00982,path:hsa05204	Glycolysis / Gluconeogenesis|Fatty acid degradation|Tyrosine metabolism|Retinol metabolism|Metabolism of xenobiotics by cytochrome P450|Drug metabolism - cytochrome P450|Chemical carcinogenesis
ADH1B	63288	0.041346	2.83e-25	3.22e-22	247.476	864.623	1172.91	6.18438	53.4039	76.456	alcohol dehydrogenase 1B (class I), beta polypeptide			path:hsa00010,path:hsa00071,path:hsa00350,path:hsa00830,path:hsa00980,path:hsa00982,path:hsa05204	Glycolysis / Gluconeogenesis|Fatty acid degradation|Tyrosine metabolism|Retinol metabolism|Metabolism of xenobiotics by cytochrome P450|Drug metabolism - cytochrome P450|Chemical carcinogenesis
ADH1C	15739.9	0.16717	1.42e-06	3.59e-05	89.2071	340.843	446.727	21.422	23.2511	183.714	alcohol dehydrogenase 1C (class I), gamma polypeptide			path:hsa00010,path:hsa00071,path:hsa00350,path:hsa00830,path:hsa00980,path:hsa00982,path:hsa05204	Glycolysis / Gluconeogenesis|Fatty acid degradation|Tyrosine metabolism|Retinol metabolism|Metabolism of xenobiotics by cytochrome P450|Drug metabolism - cytochrome P450|Chemical carcinogenesis
ADH4	25901.4	0.0694731	1.62e-05	0.000290484	106.806	418.25	552.854	0.0463559	26.3962	37.7221	alcohol dehydrogenase 4 (class II), pi polypeptide			path:hsa00010,path:hsa00071,path:hsa00350,path:hsa00830,path:hsa00980,path:hsa00982,path:hsa05204	Glycolysis / Gluconeogenesis|Fatty acid degradation|Tyrosine metabolism|Retinol metabolism|Metabolism of xenobiotics by cytochrome P450|Drug metabolism - cytochrome P450|Chemical carcinogenesis
ADH6	5727.9	0.0955881	1.95e-11	1.59e-09	22.7839	69.1912	87.2112	2.98674	3.10897	17.2224	alcohol dehydrogenase 6 (class V)	GO:0004022,GO:0005737,GO:0008270	alcohol dehydrogenase (NAD) activity|cytoplasm|zinc ion binding	path:hsa00010,path:hsa00071,path:hsa00350,path:hsa00830,path:hsa00980,path:hsa00982,path:hsa05204	Glycolysis / Gluconeogenesis|Fatty acid degradation|Tyrosine metabolism|Retinol metabolism|Metabolism of xenobiotics by cytochrome P450|Drug metabolism - cytochrome P450|Chemical carcinogenesis
ADHFE1	803.619	0.145769	2.96e-06	6.79e-05	8.51783	11.2153	16.1092	3.77021	0.747733	2.10323	alcohol dehydrogenase, iron containing 1	GO:0004022,GO:0005739,GO:0005759,GO:0005829,GO:0006103,GO:0015993,GO:0046872,GO:0047988	alcohol dehydrogenase (NAD) activity|mitochondrion|mitochondrial matrix|cytosol|2-oxoglutarate metabolic process|molecular hydrogen transport|metal ion binding|hydroxyacid-oxoacid transhydrogenase activity
ADI1	7368.32	0.190703	5.83e-10	3.47e-08	39.0395	31.2082	63.896	6.4907	8.91516	20.5882	acireductone dioxygenase 1	GO:0005634,GO:0005737,GO:0005829,GO:0005886,GO:0010309,GO:0016491,GO:0019509,GO:0046872	nucleus|cytoplasm|cytosol|plasma membrane|acireductone dioxygenase [iron(II)-requiring] activity|oxidoreductase activity|L-methionine salvage from methylthioadenosine|metal ion binding	path:hsa00270	Cysteine and methionine metabolism
ADIRF	453.285	0.244263	2.32e-07	7.7e-06	21.9373	15.8149	41.3908	7.28599	3.09805	14.878	adipogenesis regulatory factor
ADRA1A	3361.46	0.0378798	2.14e-12	2.15e-10	2.93432	3.66521	4.01465	0.0144977	0.225665	0.253705	adrenoceptor alpha 1A	GO:0001985,GO:0001994,GO:0001996,GO:0001997,GO:0003084,GO:0004937,GO:0005634,GO:0005737,GO:0005886,GO:0005887,GO:0005901,GO:0006915,GO:0006939,GO:0007165,GO:0007186,GO:0007200,GO:0007202,GO:0007204,GO:0007267,GO:0007512,GO:0007568,GO:0008285,GO:0009725,GO:0010507,GO:0010613,GO:0016049,GO:0030018,GO:0030315,GO:0031965,GO:0032230,GO:0035024,GO:0035265,GO:0035556,GO:0042493,GO:0043410,GO:0045760,GO:…	negative regulation of heart rate involved in baroreceptor response to increased systemic arterial blood pressure|norepinephrine-epinephrine vasoconstriction involved in regulation of systemic arterial blood pressure|positive regulation of heart rate by epinephrine-norepinephrine|positive regulation of the force of heart contraction by epinephrine-norepinephrine|positive regulation of systemic ar…	path:hsa04020,path:hsa04022,path:hsa04080,path:hsa04152,path:hsa04261,path:hsa04270,path:hsa04970	Calcium signaling pathway|cGMP-PKG signaling pathway|Neuroactive ligand-receptor interaction|AMPK signaling pathway|Adrenergic signaling in cardiomyocytes|Vascular smooth muscle contraction|Salivary secretion
AFM	9396.71	0.0964018	0.000408861	0.00444229	110.22	138.205	170.599	0.0234901	7.39315	25.0793	afamin	GO:0005576,GO:0005615,GO:0008431,GO:0050821,GO:0051180,GO:0070062,GO:0071693,GO:0072562	extracellular region|extracellular space|vitamin E binding|protein stabilization|vitamin transport|extracellular exosome|protein transport within extracellular region|blood microparticle
AGL	3850.19	0.22755	2.83e-08	1.18e-06	9.96689	14.0892	18.6591	3.89085	4.40555	3.94389	amylo-alpha-1, 6-glucosidase, 4-alpha-glucanotransferase	GO:0004133,GO:0004134,GO:0004135,GO:0005576,GO:0005634,GO:0005737,GO:0005829,GO:0005978,GO:0005980,GO:0007584,GO:0016234,GO:0016529,GO:0030247,GO:0031593,GO:0034774,GO:0043033,GO:0043312,GO:0051384,GO:0102500,GO:1904813	glycogen debranching enzyme activity|4-alpha-glucanotransferase activity|amylo-alpha-1,6-glucosidase activity|extracellular region|nucleus|cytoplasm|cytosol|glycogen biosynthetic process|glycogen catabolic process|response to nutrient|inclusion body|sarcoplasmic reticulum|polysaccharide binding|polyubiquitin modification-dependent protein binding|secretory granule lumen|isoamylase complex|neutrop…	path:hsa00500	Starch and sucrose metabolism
AGMAT	1898.51	0.184621	1.52e-05	0.000275535	15.6046	18.8871	26.545	1.86797	2.29635	16.5989	agmatinase	GO:0005739,GO:0008295,GO:0008783,GO:0033388,GO:0046872,GO:0070062,GO:0097055	mitochondrion|spermidine biosynthetic process|agmatinase activity|putrescine biosynthetic process from arginine|metal ion binding|extracellular exosome|agmatine biosynthetic process	path:hsa00330	Arginine and proline metabolism
AGMO	1595.82	0.217081	2.54e-09	1.33e-07	4.96622	6.59604	7.05282	1.53167	1.11639	2.27016	alkylglycerol monooxygenase	GO:0005506,GO:0005783,GO:0005789,GO:0006643,GO:0016021,GO:0019432,GO:0046485,GO:0050479	iron ion binding|endoplasmic reticulum|endoplasmic reticulum membrane|membrane lipid metabolic process|integral component of membrane|triglyceride biosynthetic process|ether lipid metabolic process|glyceryl-ether monooxygenase activity
AGXT2	1245.56	0.0351684	5.11e-17	1.18e-14	7.84823	22.7602	25.3211	0.0222316	1.09558	1.37713	alanine--glyoxylate aminotransferase 2	GO:0005739,GO:0005759,GO:0008453,GO:0009436,GO:0019265,GO:0019481,GO:0030170,GO:0042802,GO:0045429,GO:0046487,GO:0047305	mitochondrion|mitochondrial matrix|alanine-glyoxylate transaminase activity|glyoxylate catabolic process|glycine biosynthetic process, by transamination of glyoxylate|L-alanine catabolic process, by transamination|pyridoxal phosphate binding|identical protein binding|positive regulation of nitric oxide biosynthetic process|glyoxylate metabolic process|(R)-3-amino-2-methylpropionate-pyruvate trans…	path:hsa00250,path:hsa00260,path:hsa00270,path:hsa00280	Alanine, aspartate and glutamate metabolism|Glycine, serine and threonine metabolism|Cysteine and methionine metabolism|Valine, leucine and isoleucine degradation
AKR7A3	2119.29	0.115614	1.28e-05	0.00023786	17.3802	25.1266	28.5738	0.320538	2.38528	11.1246	aldo-keto reductase family 7 member A3	GO:0004033,GO:0005829,GO:0006081,GO:0006805,GO:0009055,GO:0042802,GO:0070062	aldo-keto reductase (NADP) activity|cytosol|cellular aldehyde metabolic process|xenobiotic metabolic process|electron transfer activity|identical protein binding|extracellular exosome	path:hsa00980	Metabolism of xenobiotics by cytochrome P450
AKR7L	450.957	0.0884817	1.75e-06	4.29e-05	6.97193	5.18203	3.97547	0.109242	0.307764	1.2469	aldo-keto reductase family 7 like (gene/pseudogene)	GO:0004033,GO:0005829,GO:0006805,GO:0070062	aldo-keto reductase (NADP) activity|cytosol|xenobiotic metabolic process|extracellular exosome
ALAS1	5939.04	0.220218	0.000698997	0.00694162	70.3371	64.5719	35.8526	4.93777	13.8845	34.7883	5'-aminolevulinate synthase 1	GO:0003870,GO:0005654,GO:0005739,GO:0005759,GO:0005829,GO:0006782,GO:0006783,GO:0007005,GO:0019216,GO:0030170,GO:0042802	5-aminolevulinate synthase activity|nucleoplasm|mitochondrion|mitochondrial matrix|cytosol|protoporphyrinogen IX biosynthetic process|heme biosynthetic process|mitochondrion organization|regulation of lipid metabolic process|pyridoxal phosphate binding|identical protein binding	path:hsa00260,path:hsa00860	Glycine, serine and threonine metabolism|Porphyrin and chlorophyll metabolism
ALB	1.99806e+06	0.0426311	8.03e-19	2.67e-16	12874.3	0	0	264.344	1147.7	4799.29	albumin			path:hsa04918	Thyroid hormone synthesis
ALDH1L1	9563.67	0.179509	2.82e-05	0.000464962	27.7971	42.4314	135.643	3.12797	3.08401	77.5896	aldehyde dehydrogenase 1 family member L1	GO:0003824,GO:0004029,GO:0005739,GO:0005829,GO:0006730,GO:0009058,GO:0009258,GO:0016155,GO:0016742,GO:0046655,GO:0070062	catalytic activity|aldehyde dehydrogenase (NAD) activity|mitochondrion|cytosol|one-carbon metabolic process|biosynthetic process|10-formyltetrahydrofolate catabolic process|formyltetrahydrofolate dehydrogenase activity|hydroxymethyl-, formyl- and related transferase activity|folic acid metabolic process|extracellular exosome	path:hsa00670	One carbon pool by folate
ALDH2	21719.1	0.166582	8.22e-15	1.24e-12	281.591	377.4	488.542	50.1544	76.5998	129.288	aldehyde dehydrogenase 2 family member			path:hsa00010,path:hsa00053,path:hsa00071,path:hsa00280,path:hsa00310,path:hsa00330,path:hsa00340,path:hsa00380,path:hsa00410,path:hsa00561,path:hsa00620	Glycolysis / Gluconeogenesis|Ascorbate and aldarate metabolism|Fatty acid degradation|Valine, leucine and isoleucine degradation|Lysine degradation|Arginine and proline metabolism|Histidine metabolism|Tryptophan metabolism|beta-Alanine metabolism|Glycerolipid metabolism|Pyruvate metabolism
ALDH4A1	5161.05	0.203315	0.00012999	0.00170387	54.6549	46.4515	50.1844	4.99408	7.16051	38.2375	aldehyde dehydrogenase 4 family member A1	GO:0003842,GO:0004029,GO:0005759,GO:0006560,GO:0006562,GO:0009055,GO:0010133,GO:0019470,GO:0042802,GO:0046487	1-pyrroline-5-carboxylate dehydrogenase activity|aldehyde dehydrogenase (NAD) activity|mitochondrial matrix|proline metabolic process|proline catabolic process|electron transfer activity|proline catabolic process to glutamate|4-hydroxyproline catabolic process|identical protein binding|glyoxylate metabolic process	path:hsa00250,path:hsa00330	Alanine, aspartate and glutamate metabolism|Arginine and proline metabolism
ALDH5A1	3624.4	0.230547	7.04e-08	2.64e-06	17.7107	19.322	30.4552	5.5982	3.71702	13.0869	aldehyde dehydrogenase 5 family member A1	GO:0004777,GO:0005739,GO:0005759,GO:0006006,GO:0006083,GO:0006105,GO:0006536,GO:0006540,GO:0006541,GO:0006650,GO:0006678,GO:0006681,GO:0006749,GO:0007417,GO:0009013,GO:0009450,GO:0009791,GO:0022904,GO:0042135,GO:0042803,GO:0046459,GO:0051287,GO:0051289	succinate-semialdehyde dehydrogenase (NAD+) activity|mitochondrion|mitochondrial matrix|glucose metabolic process|acetate metabolic process|succinate metabolic process|glutamate metabolic process|glutamate decarboxylation to succinate|glutamine metabolic process|glycerophospholipid metabolic process|glucosylceramide metabolic process|galactosylceramide metabolic process|glutathione metabolic proc…	path:hsa00250,path:hsa00650	Alanine, aspartate and glutamate metabolism|Butanoate metabolism
ALDH6A1	10680.8	0.0889142	1.09e-21	5.77e-19	80.6305	79.4182	71.31	7.16323	8.0308	11.2014	aldehyde dehydrogenase 6 family member A1	GO:0000062,GO:0003723,GO:0004491,GO:0005654,GO:0005739,GO:0005759,GO:0006210,GO:0006573,GO:0006574,GO:0009083,GO:0018478,GO:0019859,GO:0050873,GO:0070062	fatty-acyl-CoA binding|RNA binding|methylmalonate-semialdehyde dehydrogenase (acylating) activity|nucleoplasm|mitochondrion|mitochondrial matrix|thymine catabolic process|valine metabolic process|valine catabolic process|branched-chain amino acid catabolic process|malonate-semialdehyde dehydrogenase (acetylating) activity|thymine metabolic process|brown fat cell differentiation|extracellular exos…	path:hsa00280,path:hsa00410,path:hsa00562,path:hsa00640	Valine, leucine and isoleucine degradation|beta-Alanine metabolism|Inositol phosphate metabolism|Propanoate metabolism
ALDH8A1	3583.41	0.0818384	2.17e-06	5.19e-05	37.6941	54.6374	60.6368	0.169702	3.15597	13.7577	aldehyde dehydrogenase 8 family member A1	GO:0001758,GO:0005622,GO:0005829,GO:0042573,GO:0042574,GO:0042904,GO:0070062	retinal dehydrogenase activity|intracellular|cytosol|retinoic acid metabolic process|retinal metabolic process|9-cis-retinoic acid biosynthetic process|extracellular exosome
ALPL	956.49	0.0974399	4.19e-19	1.55e-16	6.14944	13.8466	10.8084	0.92354	1.49463	1.55396	alkaline phosphatase, liver/bone/kidney			path:hsa00730,path:hsa00790	Thiamine metabolism|Folate biosynthesis
AMDHD1	2487.94	0.0680388	5.51e-12	5.01e-10	48.1047	49.152	33.5734	2.90278	1.46526	6.6725	amidohydrolase domain containing 1	GO:0005829,GO:0006548,GO:0016812,GO:0019556,GO:0019557,GO:0046872,GO:0050480	cytosol|histidine catabolic process|hydrolase activity, acting on carbon-nitrogen (but not peptide) bonds, in cyclic amides|histidine catabolic process to glutamate and formamide|histidine catabolic process to glutamate and formate|metal ion binding|imidazolonepropionase activity	path:hsa00340	Histidine metabolism
AMN	387.781	0.180714	2.61e-10	1.64e-08	0.921954	1.03062	6.84608	0.254229	0.194658	1.83965	amnion associated transmembrane protein	GO:0005102,GO:0005615,GO:0005886,GO:0005905,GO:0006898,GO:0007275,GO:0007588,GO:0009235,GO:0010008,GO:0015889,GO:0016021,GO:0016324,GO:0030139,GO:0031526,GO:0034384,GO:0043001,GO:0043234,GO:0070062	receptor binding|extracellular space|plasma membrane|clathrin-coated pit|receptor-mediated endocytosis|multicellular organism development|excretion|cobalamin metabolic process|endosome membrane|cobalamin transport|integral component of membrane|apical plasma membrane|endocytic vesicle|brush border membrane|high-density lipoprotein particle clearance|Golgi to plasma membrane protein transport|prot…
ANG	3507.97	0.0645842	2.06e-18	6.19e-16	156.412	211.667	226.785	6.44773	11.6544	30.9252	angiogenin
ANGPTL3	14393.4	0.105879	0.00059893	0.00611946	118.321	167.171	128.16	0.0343729	9.39297	28.9282	angiopoietin like 3	GO:0001525,GO:0004857,GO:0004859,GO:0005178,GO:0005576,GO:0005615,GO:0005769,GO:0005794,GO:0006071,GO:0006631,GO:0006644,GO:0007160,GO:0007165,GO:0007229,GO:0008083,GO:0008201,GO:0008203,GO:0009395,GO:0009725,GO:0009986,GO:0010519,GO:0019915,GO:0030027,GO:0030335,GO:0042632,GO:0045766,GO:0048844,GO:0050996,GO:0051004,GO:0051005,GO:0055088,GO:0055090,GO:0055091,GO:0070328	angiogenesis|enzyme inhibitor activity|phospholipase inhibitor activity|integrin binding|extracellular region|extracellular space|early endosome|Golgi apparatus|glycerol metabolic process|fatty acid metabolic process|phospholipid metabolic process|cell-matrix adhesion|signal transduction|integrin-mediated signaling pathway|growth factor activity|heparin binding|cholesterol metabolic process|phosp…	path:hsa04979	Cholesterol metabolism
ANGPTL4	940.147	0.139995	3.86e-09	1.9e-07	19.0438	29.3728	5.29538	3.41433	3.03031	1.90048	angiopoietin like 4	GO:0001525,GO:0001666,GO:0004857,GO:0005576,GO:0005578,GO:0005615,GO:0019216,GO:0030154,GO:0042802,GO:0043066,GO:0045766,GO:0051005,GO:0051260,GO:0070328,GO:0072562,GO:2000352	angiogenesis|response to hypoxia|enzyme inhibitor activity|extracellular region|proteinaceous extracellular matrix|extracellular space|regulation of lipid metabolic process|cell differentiation|identical protein binding|negative regulation of apoptotic process|positive regulation of angiogenesis|negative regulation of lipoprotein lipase activity|protein homooligomerization|triglyceride homeostasi…	path:hsa03320,path:hsa04979	PPAR signaling pathway|Cholesterol metabolism
ANGPTL6	319.189	0.0857553	1.78e-08	7.79e-07	4.30732	4.97098	6.52331	0.119074	0.276296	1.27256	angiopoietin like 6	GO:0001525,GO:0030141,GO:0030154,GO:0070062	angiogenesis|secretory granule|cell differentiation|extracellular exosome
ANXA10	547.908	0.0391649	6.74e-30	1.53e-26	6.37167	11.4738	12.1837	0.219931	0.765796	0.549802	annexin A10	GO:0005509,GO:0005544,GO:0005739	calcium ion binding|calcium-dependent phospholipid binding|mitochondrion
AOX1	27306.7	0.0887842	3.42e-07	1.07e-05	73.4832	237.454	184.08	1.05241	14.3998	51.2755	aldehyde oxidase 1	GO:0004031,GO:0005506,GO:0005829,GO:0009055,GO:0009115,GO:0016614,GO:0016903,GO:0017144,GO:0042802,GO:0042803,GO:0042816,GO:0043546,GO:0050660,GO:0051287,GO:0051537,GO:0055114,GO:0070062,GO:0102797,GO:0102798	aldehyde oxidase activity|iron ion binding|cytosol|electron transfer activity|xanthine catabolic process|oxidoreductase activity, acting on CH-OH group of donors|oxidoreductase activity, acting on the aldehyde or oxo group of donors|drug metabolic process|identical protein binding|protein homodimerization activity|vitamin B6 metabolic process|molybdopterin cofactor binding|flavin adenine dinucleo…	path:hsa00280,path:hsa00350,path:hsa00380,path:hsa00750,path:hsa00760,path:hsa00830,path:hsa00982,path:hsa04630	Valine, leucine and isoleucine degradation|Tyrosine metabolism|Tryptophan metabolism|Vitamin B6 metabolism|Nicotinate and nicotinamide metabolism|Retinol metabolism|Drug metabolism - cytochrome P450|Jak-STAT signaling pathway
APBA1	815.307	0.194317	1.94e-07	6.65e-06	6.13525	1.58802	2.45639	1.00648	0.366976	1.14248	amyloid beta precursor protein binding family A member 1	GO:0001540,GO:0001701,GO:0005634,GO:0005794,GO:0005829,GO:0006461,GO:0006886,GO:0007155,GO:0007268,GO:0007269,GO:0007399,GO:0007626,GO:0008021,GO:0008088,GO:0010468,GO:0014047,GO:0014051,GO:0016020,GO:0035264,GO:0043005,GO:0048471	amyloid-beta binding|in utero embryonic development|nucleus|Golgi apparatus|cytosol|protein complex assembly|intracellular protein transport|cell adhesion|chemical synaptic transmission|neurotransmitter secretion|nervous system development|locomotory behavior|synaptic vesicle|axo-dendritic transport|regulation of gene expression|glutamate secretion|gamma-aminobutyric acid secretion|membrane|multi…
APOA1	77407.3	0.0936252	0.000303928	0.0034977	1943.36	1980.73	3788.69	0.459337	118.079	539.712	apolipoprotein A1			path:hsa03320,path:hsa04975,path:hsa04977,path:hsa04979,path:hsa05143	PPAR signaling pathway|Fat digestion and absorption|Vitamin digestion and absorption|Cholesterol metabolism|African trypanosomiasis
APOA5	6112.68	0.069438	4.58e-05	0.000706982	119.162	118.526	193.783	0.0166705	8.25167	13.6888	apolipoprotein A5	GO:0005543,GO:0005576,GO:0005615,GO:0005788,GO:0006641,GO:0006695,GO:0006869,GO:0008047,GO:0008201,GO:0008289,GO:0010873,GO:0010898,GO:0010902,GO:0015485,GO:0017127,GO:0019216,GO:0019433,GO:0019899,GO:0030300,GO:0031102,GO:0031210,GO:0033344,GO:0033700,GO:0034361,GO:0034364,GO:0034370,GO:0034380,GO:0035473,GO:0042157,GO:0042246,GO:0042627,GO:0042632,GO:0043687,GO:0043691,GO:0044267,GO:0045723,GO:…	phospholipid binding|extracellular region|extracellular space|endoplasmic reticulum lumen|triglyceride metabolic process|cholesterol biosynthetic process|lipid transport|enzyme activator activity|heparin binding|lipid binding|positive regulation of cholesterol esterification|positive regulation of triglyceride catabolic process|positive regulation of very-low-density lipoprotein particle remodeli…	path:hsa03320	PPAR signaling pathway
APOB	424256	0.141089	1.12e-05	0.000212477	787.847	816.916	730.24	46.0071	56.0335	451.668	apolipoprotein B			path:hsa04975,path:hsa04977,path:hsa04979	Fat digestion and absorption|Vitamin digestion and absorption|Cholesterol metabolism
APOC1	37349.3	0.103427	6.12e-06	0.000126896	1141.54	1472.14	2728.25	10.5206	166.125	673.587	apolipoprotein C1			path:hsa04979	Cholesterol metabolism
APOC3	35295.7	0.0936953	0.000319569	0.00364089	2864.88	2643.51	5505.39	0.659507	186.228	712.608	apolipoprotein C3	GO:0001523,GO:0005543,GO:0005576,GO:0005615,GO:0005769,GO:0006641,GO:0007186,GO:0010897,GO:0010903,GO:0010916,GO:0010987,GO:0010989,GO:0015485,GO:0019433,GO:0030234,GO:0031012,GO:0032489,GO:0033344,GO:0033700,GO:0034361,GO:0034363,GO:0034366,GO:0034371,GO:0034375,GO:0034378,GO:0034379,GO:0034382,GO:0042157,GO:0042627,GO:0042632,GO:0043691,GO:0045717,GO:0045833,GO:0048261,GO:0050995,GO:0051005,GO:…	retinoid metabolic process|phospholipid binding|extracellular region|extracellular space|early endosome|triglyceride metabolic process|G-protein coupled receptor signaling pathway|negative regulation of triglyceride catabolic process|negative regulation of very-low-density lipoprotein particle remodeling|negative regulation of very-low-density lipoprotein particle clearance|negative regulation of…	path:hsa03320,path:hsa04979	PPAR signaling pathway|Cholesterol metabolism
APOE	65196.2	0.186203	0.000357487	0.00397349	1961.12	1631.96	1950.98	68.6809	402.671	1189.38	apolipoprotein E			path:hsa04979,path:hsa05010	Cholesterol metabolism|Alzheimer disease
APOH	99370.2	0.0629794	2.39e-10	1.51e-08	1439.9	3088.53	3607.19	23.7402	132.474	726.589	apolipoprotein H			path:hsa04979	Cholesterol metabolism
APOM	2776.41	0.0499296	1.97e-17	4.75e-15	63.9701	71.0616	110.709	1.29613	4.0616	13.044	apolipoprotein M	GO:0001523,GO:0005319,GO:0005543,GO:0005576,GO:0005887,GO:0009749,GO:0016209,GO:0033344,GO:0034361,GO:0034362,GO:0034364,GO:0034365,GO:0034366,GO:0034375,GO:0034380,GO:0034384,GO:0034445,GO:0042157,GO:0042632,GO:0043691,GO:0070062	retinoid metabolic process|lipid transporter activity|phospholipid binding|extracellular region|integral component of plasma membrane|response to glucose|antioxidant activity|cholesterol efflux|very-low-density lipoprotein particle|low-density lipoprotein particle|high-density lipoprotein particle|discoidal high-density lipoprotein particle|spherical high-density lipoprotein particle|high-density…
AQP9	12983.4	0.0888239	0.000136618	0.00177905	92.5768	131.692	216.257	0.0389294	8.29045	28.0812	aquaporin 9	GO:0005275,GO:0005345,GO:0005350,GO:0005372,GO:0005886,GO:0005887,GO:0006810,GO:0006833,GO:0006863,GO:0006955,GO:0006970,GO:0007588,GO:0008152,GO:0010033,GO:0015166,GO:0015250,GO:0015254,GO:0015265,GO:0015288,GO:0015722,GO:0015791,GO:0015793,GO:0015837,GO:0015855,GO:0016021,GO:0016323,GO:0030104,GO:0043231,GO:0046689,GO:0046942,GO:0046943,GO:0071320	amine transmembrane transporter activity|purine nucleobase transmembrane transporter activity|pyrimidine nucleobase transmembrane transporter activity|water transmembrane transporter activity|plasma membrane|integral component of plasma membrane|transport|water transport|purine nucleobase transport|immune response|response to osmotic stress|excretion|metabolic process|response to organic substanc…	path:hsa04976	Bile secretion
AR	4457.03	0.149479	9.88e-12	8.52e-10	7.19799	12.3883	15.4201	0.836577	2.784	3.83696	androgen receptor			path:hsa04114,path:hsa05200,path:hsa05215	Oocyte meiosis|Pathways in cancer|Prostate cancer
ARG1	10895.2	0.0652232	1.52e-05	0.000274558	155.435	180.298	191.558	0.071616	7.24235	21.9454	arginase 1			path:hsa00220,path:hsa00330,path:hsa05146	Arginine biosynthesis|Arginine and proline metabolism|Amoebiasis
ARID3C	133.046	0.0356025	1.77e-18	5.54e-16	0.480022	0.265228	0.740033	0.0179286	0.0230707	0.0156226	AT-rich interaction domain 3C	GO:0000977,GO:0001228,GO:0003682,GO:0005634,GO:0005737,GO:0045121	RNA polymerase II regulatory region sequence-specific DNA binding|transcriptional activator activity, RNA polymerase II transcription regulatory region sequence-specific DNA binding|chromatin binding|nucleus|cytoplasm|membrane raft
AS3MT	1366.08	0.135878	1.01e-05	0.000194667	13.7399	14.5653	17.1818	1.02835	0.692632	9.3179	arsenite methyltransferase	GO:0005739,GO:0005829,GO:0009404,GO:0018872,GO:0030791,GO:0030792,GO:0032259	mitochondrion|cytosol|toxin metabolic process|arsonoacetate metabolic process|arsenite methyltransferase activity|methylarsonite methyltransferase activity|methylation
ASGR1	4945.91	0.0938944	1.51e-08	6.75e-07	77.8354	81.6324	96.2571	2.41913	7.57418	27.6473	asialoglycoprotein receptor 1			path:hsa04918	Thyroid hormone synthesis
ASGR2	5508.13	0.100187	2.16e-08	9.23e-07	71.7288	77.4028	63.6341	3.18007	5.65617	22.2381	asialoglycoprotein receptor 2			path:hsa04918	Thyroid hormone synthesis
ASL	4185.51	0.212811	0.000242264	0.00290553	74.6135	47.2662	49.0146	7.15363	8.61416	43.4833	argininosuccinate lyase	GO:0000050,GO:0004056,GO:0005737,GO:0005829,GO:0042450,GO:0042802,GO:0070062	urea cycle|argininosuccinate lyase activity|cytoplasm|cytosol|arginine biosynthetic process via ornithine|identical protein binding|extracellular exosome	path:hsa00220,path:hsa00250	Arginine biosynthesis|Alanine, aspartate and glutamate metabolism
ASPA	210.184	0.200536	1.25e-06	3.2e-05	0.591224	1.17855	1.92776	0.278873	0.268738	0.379782	aspartoacylase	GO:0004046,GO:0005634,GO:0005829,GO:0006533,GO:0008652,GO:0016788,GO:0019807,GO:0022010,GO:0042802,GO:0046872,GO:0048714,GO:0070062	aminoacylase activity|nucleus|cytosol|aspartate catabolic process|cellular amino acid biosynthetic process|hydrolase activity, acting on ester bonds|aspartoacylase activity|central nervous system myelination|identical protein binding|metal ion binding|positive regulation of oligodendrocyte differentiation|extracellular exosome	path:hsa00250,path:hsa00340	Alanine, aspartate and glutamate metabolism|Histidine metabolism
ASPDH	403.045	0.066045	3.77e-06	8.42e-05	9.78834	12.1447	18.1814	0	0.675562	1.82543	aspartate dehydrogenase domain containing	GO:0006742,GO:0009435,GO:0033735,GO:0050661	NADP catabolic process|NAD biosynthetic process|aspartate dehydrogenase activity|NADP binding	path:hsa00760	Nicotinate and nicotinamide metabolism
ASPG	1024.66	0.0881651	2.65e-06	6.11e-05	6.81362	6.17784	6.41171	0.0612332	0.406638	1.81239	asparaginase	GO:0003847,GO:0004067,GO:0004622,GO:0005829,GO:0006530,GO:0008652,GO:0016042	1-alkyl-2-acetylglycerophosphocholine esterase activity|asparaginase activity|lysophospholipase activity|cytosol|asparagine catabolic process|cellular amino acid biosynthetic process|lipid catabolic process
ASS1	14116	0.108466	4.26e-11	3.17e-09	206.395	227.674	203.625	29.2496	15.0806	49.9624	argininosuccinate synthase 1			path:hsa00220,path:hsa00250,path:hsa05418	Arginine biosynthesis|Alanine, aspartate and glutamate metabolism|Fluid shear stress and atherosclerosis
ATOH8	834.669	0.219617	1.88e-09	1e-07	3.83878	3.18841	5.17166	0.899799	1.19086	1.70411	atonal bHLH transcription factor 8	GO:0001704,GO:0001937,GO:0003700,GO:0005634,GO:0005654,GO:0005737,GO:0006351,GO:0007399,GO:0010595,GO:0016607,GO:0030154,GO:0033613,GO:0035148,GO:0045603,GO:0045892,GO:0045893,GO:0046983,GO:0051450,GO:0060395,GO:0070888	formation of primary germ layer|negative regulation of endothelial cell proliferation|DNA binding transcription factor activity|nucleus|nucleoplasm|cytoplasm|transcription, DNA-templated|nervous system development|positive regulation of endothelial cell migration|nuclear speck|cell differentiation|activating transcription factor binding|tube formation|positive regulation of endothelial cell diffe…
ATP7B	1035.99	0.190817	2.81e-07	9.12e-06	2.55129	1.85498	2.39847	0.507636	0.253562	1.07564	ATPase copper transporting beta			path:hsa01524	Platinum drug resistance
AVPR1A	1524.06	0.0342847	8.2e-30	1.63e-26	1.54101	14.2762	8.50016	0.109629	0.38524	0.356169	arginine vasopressin receptor 1A	GO:0001992,GO:0002125,GO:0003084,GO:0005000,GO:0005080,GO:0005768,GO:0005886,GO:0005887,GO:0006091,GO:0007186,GO:0007202,GO:0007204,GO:0007621,GO:0007625,GO:0008015,GO:0008284,GO:0010460,GO:0014049,GO:0014902,GO:0017046,GO:0019722,GO:0021537,GO:0030307,GO:0031394,GO:0031894,GO:0032849,GO:0032870,GO:0035176,GO:0035815,GO:0042277,GO:0042631,GO:0042711,GO:0042713,GO:0043084,GO:0045907,GO:0051412,GO:…	regulation of systemic arterial blood pressure by vasopressin|maternal aggressive behavior|positive regulation of systemic arterial blood pressure|vasopressin receptor activity|protein kinase C binding|endosome|plasma membrane|integral component of plasma membrane|generation of precursor metabolites and energy|G-protein coupled receptor signaling pathway|activation of phospholipase C activity|pos…	path:hsa04020,path:hsa04072,path:hsa04080,path:hsa04270	Calcium signaling pathway|Phospholipase D signaling pathway|Neuroactive ligand-receptor interaction|Vascular smooth muscle contraction
AZGP1	19771.7	0.0973725	5.62e-10	3.37e-08	312.468	475.787	532.348	47.2178	19.3415	105.723	alpha-2-glycoprotein 1, zinc-binding	GO:0001580,GO:0001895,GO:0004540,GO:0005576,GO:0005615,GO:0005634,GO:0005886,GO:0007155,GO:0008285,GO:0008320,GO:0031012,GO:0055085,GO:0070062	detection of chemical stimulus involved in sensory perception of bitter taste|retina homeostasis|ribonuclease activity|extracellular region|extracellular space|nucleus|plasma membrane|cell adhesion|negative regulation of cell proliferation|protein transmembrane transporter activity|extracellular matrix|transmembrane transport|extracellular exosome
BAAT	26028.6	0.221381	0.00055574	0.00574817	108.437	200.061	290.471	60.3438	10.465	120.559	bile acid-CoA:amino acid N-acyltransferase	GO:0001889,GO:0002152,GO:0005102,GO:0005777,GO:0005782,GO:0005829,GO:0006544,GO:0006631,GO:0006637,GO:0006699,GO:0008206,GO:0016290,GO:0016410,GO:0016746,GO:0019530,GO:0031100,GO:0047963,GO:0052689,GO:0052815,GO:0052816,GO:0052817,GO:0102991	liver development|bile acid conjugation|receptor binding|peroxisome|peroxisomal matrix|cytosol|glycine metabolic process|fatty acid metabolic process|acyl-CoA metabolic process|bile acid biosynthetic process|bile acid metabolic process|palmitoyl-CoA hydrolase activity|N-acyltransferase activity|transferase activity, transferring acyl groups|taurine metabolic process|animal organ regeneration|glyc…	path:hsa00120,path:hsa00430,path:hsa01040,path:hsa04146,path:hsa04976	Primary bile acid biosynthesis|Taurine and hypotaurine metabolism|Biosynthesis of unsaturated fatty acids|Peroxisome|Bile secretion
BCHE	2982.33	0.0624265	1.78e-29	3.15e-26	17.1232	31.968	55.938	1.39932	2.04274	5.84199	butyrylcholinesterase	GO:0001540,GO:0003824,GO:0003990,GO:0004104,GO:0005576,GO:0005641,GO:0005788,GO:0007612,GO:0008285,GO:0014016,GO:0016020,GO:0016788,GO:0019695,GO:0019899,GO:0033265,GO:0042802,GO:0043279,GO:0050783,GO:0050805,GO:0051384,GO:0051593,GO:0072562	amyloid-beta binding|catalytic activity|acetylcholinesterase activity|cholinesterase activity|extracellular region|nuclear envelope lumen|endoplasmic reticulum lumen|learning|negative regulation of cell proliferation|neuroblast differentiation|membrane|hydrolase activity, acting on ester bonds|choline metabolic process|enzyme binding|choline binding|identical protein binding|response to alkaloid|…
BCO2	1793.33	0.0771116	3.23e-19	1.22e-16	14.7586	8.93219	11.6099	1.57046	0.646317	1.65036	beta-carotene oxygenase 2	GO:0001523,GO:0005622,GO:0005739,GO:0005759,GO:0016116,GO:0016119,GO:0016121,GO:0016122,GO:0016702,GO:0042573,GO:0042574,GO:0046872,GO:0051881,GO:0055114,GO:0102076,GO:2000377	retinoid metabolic process|intracellular|mitochondrion|mitochondrial matrix|carotenoid metabolic process|carotene metabolic process|carotene catabolic process|xanthophyll metabolic process|oxidoreductase activity, acting on single donors with incorporation of molecular oxygen, incorporation of two atoms of oxygen|retinoic acid metabolic process|retinal metabolic process|metal ion binding|regulati…
BDH1	4288.87	0.0918994	2.8e-11	2.19e-09	8.45945	6.54276	8.53836	0.816623	0.336097	2.15607	3-hydroxybutyrate dehydrogenase 1	GO:0003858,GO:0005654,GO:0005739,GO:0005759,GO:0046951,GO:0046952,GO:0099617	3-hydroxybutyrate dehydrogenase activity|nucleoplasm|mitochondrion|mitochondrial matrix|ketone body biosynthetic process|ketone body catabolic process|matrix side of mitochondrial inner membrane	path:hsa00072,path:hsa00650	Synthesis and degradation of ketone bodies|Butanoate metabolism
BHMT	10499.4	0.0433682	7.78e-07	2.15e-05	148.782	113.541	161.307	0.027094	3.31259	9.61661	betaine--homocysteine S-methyltransferase	GO:0000096,GO:0005829,GO:0006479,GO:0006577,GO:0006579,GO:0008270,GO:0042426,GO:0047150,GO:0050666,GO:0070062,GO:0071267	sulfur amino acid metabolic process|cytosol|protein methylation|amino-acid betaine metabolic process|amino-acid betaine catabolic process|zinc ion binding|choline catabolic process|betaine-homocysteine S-methyltransferase activity|regulation of homocysteine metabolic process|extracellular exosome|L-methionine salvage	path:hsa00260,path:hsa00270	Glycine, serine and threonine metabolism|Cysteine and methionine metabolism
BMP10	390.345	0.05487	2.78e-12	2.75e-10	1.59057	3.74358	1.68135	0.0199985	0.251009	0.195694	bone morphogenetic protein 10			path:hsa04060	Cytokine-cytokine receptor interaction
BMP5	228.352	0.174789	4.88e-06	0.000104479	0.720528	0.455365	0.448569	0.348787	0.0526666	0.0588757	bone morphogenetic protein 5			path:hsa04060,path:hsa04350,path:hsa04390	Cytokine-cytokine receptor interaction|TGF-beta signaling pathway|Hippo signaling pathway
BMPER	521.409	0.0470484	2.87e-19	1.11e-16	3.23723	3.18713	5.88373	0.0992013	0.232491	0.406558	BMP binding endothelial regulator	GO:0001657,GO:0002043,GO:0005615,GO:0010594,GO:0030514,GO:0042118,GO:0048839,GO:0060393,GO:0070374	ureteric bud development|blood vessel endothelial cell proliferation involved in sprouting angiogenesis|extracellular space|regulation of endothelial cell migration|negative regulation of BMP signaling pathway|endothelial cell activation|inner ear development|regulation of pathway-restricted SMAD protein phosphorylation|positive regulation of ERK1 and ERK2 cascade
C1R	40778	0.187174	2.76e-13	3.21e-11	284.621	475.18	394.398	75.1536	100.413	102.474	complement C1r	GO:0004252,GO:0005509,GO:0005576,GO:0005615,GO:0006955,GO:0006956,GO:0006958,GO:0008236,GO:0030449,GO:0031638,GO:0045087,GO:0070062,GO:0072562	serine-type endopeptidase activity|calcium ion binding|extracellular region|extracellular space|immune response|complement activation|complement activation, classical pathway|serine-type peptidase activity|regulation of complement activation|zymogen activation|innate immune response|extracellular exosome|blood microparticle	path:hsa04145,path:hsa04610,path:hsa05133,path:hsa05150,path:hsa05322	Phagosome|Complement and coagulation cascades|Pertussis|Staphylococcus aureus infection|Systemic lupus erythematosus
C1RL	5262.57	0.239698	5.58e-05	0.000829192	26.05	44.3243	37.6842	14.3602	5.69965	12.7438	complement C1r subcomponent like	GO:0004252,GO:0005615,GO:0006958,GO:0045087,GO:0070062	serine-type endopeptidase activity|extracellular space|complement activation, classical pathway|innate immune response|extracellular exosome
C1S	55917	0.200075	1.41e-10	9.45e-09	404.441	622.686	524.78	91.6999	129.905	188.1	complement C1s			path:hsa04610,path:hsa05133,path:hsa05150,path:hsa05322	Complement and coagulation cascades|Pertussis|Staphylococcus aureus infection|Systemic lupus erythematosus
C2	11245.8	0.195815	0.000615016	0.00625175	62.964	76.7043	77.4358	2.04662	16.7873	49.2019	complement C2			path:hsa04610,path:hsa05133,path:hsa05150,path:hsa05322	Complement and coagulation cascades|Pertussis|Staphylococcus aureus infection|Systemic lupus erythematosus
C3	302506	0.160742	8.49e-07	2.3e-05	1522.76	1877.52	1330.47	251.44	163.148	637.326	complement C3			path:hsa04145,path:hsa04610,path:hsa05133,path:hsa05134,path:hsa05140,path:hsa05142,path:hsa05150,path:hsa05152,path:hsa05167,path:hsa05168,path:hsa05203,path:hsa05322	Phagosome|Complement and coagulation cascades|Pertussis|Legionellosis|Leishmaniasis|Chagas disease (American trypanosomiasis)|Staphylococcus aureus infection|Tuberculosis|Kaposi sarcoma-associated herpesvirus infection|Herpes simplex infection|Viral carcinogenesis|Systemic lupus erythematosus
C4A	5490.75	0.132484	4.31e-07	1.31e-05	24.6154	42.8681	32.1126	1.25666	5.83329	12.524	complement C4A (Rodgers blood group)			path:hsa04610,path:hsa05133,path:hsa05150,path:hsa05322	Complement and coagulation cascades|Pertussis|Staphylococcus aureus infection|Systemic lupus erythematosus
C4B	5851.18	0.114196	4.54e-07	1.37e-05	16.5133	53.0949	40.0216	0.524563	5.03717	14.4988	complement C4B (Chido blood group)			path:hsa04610,path:hsa05133,path:hsa05150,path:hsa05322	Complement and coagulation cascades|Pertussis|Staphylococcus aureus infection|Systemic lupus erythematosus
C4BPA	21255	0.0718769	3.37e-07	1.06e-05	184.605	443.627	267.162	1.07446	29.9608	46.2138	complement component 4 binding protein alpha	GO:0003723,GO:0005576,GO:0005615,GO:0005886,GO:0006958,GO:0030449,GO:0044216,GO:0045087,GO:0045732,GO:0045959,GO:0072562,GO:1903027	RNA binding|extracellular region|extracellular space|plasma membrane|complement activation, classical pathway|regulation of complement activation|other organism cell|innate immune response|positive regulation of protein catabolic process|negative regulation of complement activation, classical pathway|blood microparticle|regulation of opsonization	path:hsa04610,path:hsa05133	Complement and coagulation cascades|Pertussis
C5	30416.6	0.103511	2.06e-08	8.82e-07	126.652	184.099	124.195	7.36391	10.8703	48.0851	complement C5			path:hsa04610,path:hsa05020,path:hsa05133,path:hsa05150,path:hsa05168,path:hsa05322	Complement and coagulation cascades|Prion diseases|Pertussis|Staphylococcus aureus infection|Herpes simplex infection|Systemic lupus erythematosus
C6	20623.3	0.0577376	5.93e-21	2.86e-18	64.5134	136.419	111.28	7.24579	5.99008	7.01253	complement C6			path:hsa04610,path:hsa05020,path:hsa05322	Complement and coagulation cascades|Prion diseases|Systemic lupus erythematosus
C7	17067.6	0.186983	1.98e-06	4.79e-05	108.834	59.3373	94.026	54.6176	5.99914	19.2733	complement C7			path:hsa04610,path:hsa05020,path:hsa05322	Complement and coagulation cascades|Prion diseases|Systemic lupus erythematosus
C8A	12143	0.0651069	1.08e-05	0.000205981	40.9773	98.7748	62.696	0.017907	4.67659	6.2494	complement C8 alpha chain	GO:0001848,GO:0005576,GO:0005579,GO:0005615,GO:0006955,GO:0006956,GO:0006957,GO:0006958,GO:0016020,GO:0019835,GO:0030449,GO:0032403,GO:0070062,GO:0072562	complement binding|extracellular region|membrane attack complex|extracellular space|immune response|complement activation|complement activation, alternative pathway|complement activation, classical pathway|membrane|cytolysis|regulation of complement activation|protein complex binding|extracellular exosome|blood microparticle	path:hsa04610,path:hsa05020,path:hsa05146,path:hsa05322	Complement and coagulation cascades|Prion diseases|Amoebiasis|Systemic lupus erythematosus
C8B	10523.8	0.0880168	3.97e-05	0.000627285	68.2695	139.971	85.0798	0.109012	8.26098	17.7019	complement C8 beta chain			path:hsa04610,path:hsa05020,path:hsa05146,path:hsa05322	Complement and coagulation cascades|Prion diseases|Amoebiasis|Systemic lupus erythematosus
C8G	1652.26	0.233802	0.000105257	0.0014327	95.2114	87.411	77.4818	38.0341	8.12412	29.1468	complement C8 gamma chain	GO:0001848,GO:0005576,GO:0005579,GO:0006957,GO:0006958,GO:0019835,GO:0019841,GO:0030449,GO:0032403,GO:0070062,GO:0072562	complement binding|extracellular region|membrane attack complex|complement activation, alternative pathway|complement activation, classical pathway|cytolysis|retinol binding|regulation of complement activation|protein complex binding|extracellular exosome|blood microparticle	path:hsa04610,path:hsa05020,path:hsa05146,path:hsa05322	Complement and coagulation cascades|Prion diseases|Amoebiasis|Systemic lupus erythematosus
C9	23398.8	0.0503132	1.03e-06	2.69e-05	116.497	506.683	203.854	0.0332059	18.7117	13.7655	complement C9			path:hsa04610,path:hsa05020,path:hsa05146,path:hsa05322	Complement and coagulation cascades|Prion diseases|Amoebiasis|Systemic lupus erythematosus
CA5A	317.21	0.0403223	2.99e-15	4.86e-13	1.41745	3.05734	1.86152	0	0.215647	0.118153	carbonic anhydrase 5A	GO:0004089,GO:0005739,GO:0005759,GO:0006730,GO:0008270,GO:0015701	carbonate dehydratase activity|mitochondrion|mitochondrial matrix|one-carbon metabolic process|zinc ion binding|bicarbonate transport	path:hsa00910	Nitrogen metabolism
CAPN3	425.745	0.236069	7.57e-08	2.8e-06	1.8804	2.22506	1.50333	0.477016	0.501725	0.576198	calpain 3
CAT	14198.9	0.173522	3.14e-09	1.6e-07	153.076	202.727	257.811	30.2384	27.7076	97.7943	catalase			path:hsa00380,path:hsa00630,path:hsa04068,path:hsa04146,path:hsa04211,path:hsa04213,path:hsa05014	Tryptophan metabolism|Glyoxylate and dicarboxylate metabolism|FoxO signaling pathway|Peroxisome|Longevity regulating pathway|Longevity regulating pathway - multiple species|Amyotrophic lateral sclerosis (ALS)
CBS	721.284	0.215127	1.16e-06	2.99e-05	5.71794	6.49816	5.95869	1.3669	3.08213	1.12433	cystathionine-beta-synthase			path:hsa00260,path:hsa00270	Glycine, serine and threonine metabolism|Cysteine and methionine metabolism
CCBE1	302.417	0.0914561	1.44e-17	3.65e-15	1.48712	1.3177	1.25329	0.20001	0.117893	0.167811	collagen and calcium binding EGF domains 1	GO:0001946,GO:0002020,GO:0002040,GO:0003016,GO:0005509,GO:0005518,GO:0005578,GO:0005581,GO:0005615,GO:0010575,GO:0010595,GO:0010954,GO:0030324,GO:0045766,GO:0048845,GO:1900748,GO:1901492	lymphangiogenesis|protease binding|sprouting angiogenesis|respiratory system process|calcium ion binding|collagen binding|proteinaceous extracellular matrix|collagen trimer|extracellular space|positive regulation of vascular endothelial growth factor production|positive regulation of endothelial cell migration|positive regulation of protein processing|lung development|positive regulation of angio…
CCL14	1070.49	0.0862922	3.26e-08	1.32e-06	26.5683	37.7492	69.9678	6.61935	0.693828	9.74466	C-C motif chemokine ligand 14			path:hsa04060,path:hsa04062	Cytokine-cytokine receptor interaction|Chemokine signaling pathway
CCL16	732.661	0.0402873	6.85e-15	1.04e-12	14.1246	19.8913	10.0183	0.0595105	1.4407	0.518787	C-C motif chemokine ligand 16			path:hsa04060,path:hsa04062	Cytokine-cytokine receptor interaction|Chemokine signaling pathway
CCL19	593.541	0.0839761	2.22e-09	1.16e-07	33.1507	19.4396	57.9192	0.893314	1.36889	14.2422	C-C motif chemokine ligand 19			path:hsa04060,path:hsa04062,path:hsa04064	Cytokine-cytokine receptor interaction|Chemokine signaling pathway|NF-kappa B signaling pathway
CCL21	1123.03	0.167748	2.28e-07	7.56e-06	35.3612	33.1735	67.7299	3.51562	14.5468	12.8761	C-C motif chemokine ligand 21			path:hsa04060,path:hsa04062,path:hsa04064	Cytokine-cytokine receptor interaction|Chemokine signaling pathway|NF-kappa B signaling pathway
CD14	5075.49	0.22072	1.19e-05	0.000222725	100.187	136.731	109.649	11.7031	69.1206	34.9576	CD14 molecule			path:hsa04010,path:hsa04064,path:hsa04145,path:hsa04620,path:hsa04640,path:hsa05130,path:hsa05132,path:hsa05133,path:hsa05134,path:hsa05146,path:hsa05152,path:hsa05202,path:hsa05221	MAPK signaling pathway|NF-kappa B signaling pathway|Phagosome|Toll-like receptor signaling pathway|Hematopoietic cell lineage|Pathogenic Escherichia coli infection|Salmonella infection|Pertussis|Legionellosis|Amoebiasis|Tuberculosis|Transcriptional misregulation in cancer|Acute myeloid leukemia
CD163L1	577.729	0.23048	2.17e-08	9.26e-07	1.93036	2.26082	1.24869	0.675116	0.49114	0.424092	CD163 molecule like 1	GO:0005044,GO:0005576,GO:0005886,GO:0016021	scavenger receptor activity|extracellular region|plasma membrane|integral component of membrane
CD244	128.64	0.159861	4.49e-06	9.76e-05	0.712857	1.82039	1.21022	0.0837827	0.671371	0.121328	CD244 molecule	GO:0002250,GO:0002323,GO:0004872,GO:0005886,GO:0007165,GO:0009897,GO:0016021,GO:0042288,GO:0045087,GO:0050900,GO:0060732,GO:0071663,GO:1902715,GO:2000484	adaptive immune response|natural killer cell activation involved in immune response|receptor activity|plasma membrane|signal transduction|external side of plasma membrane|integral component of membrane|MHC class I protein binding|innate immune response|leukocyte migration|positive regulation of inositol phosphate biosynthetic process|positive regulation of granzyme B production|positive regulatio…	path:hsa04650	Natural killer cell mediated cytotoxicity
CD36	1523.83	0.0869852	2.48e-24	2.33e-21	7.29758	8.45731	7.97456	0.652862	0.932163	0.906683	CD36 molecule			path:hsa03320,path:hsa04145,path:hsa04152,path:hsa04512,path:hsa04640,path:hsa04920,path:hsa04931,path:hsa04975,path:hsa04979,path:hsa05144	PPAR signaling pathway|Phagosome|AMPK signaling pathway|ECM-receptor interaction|Hematopoietic cell lineage|Adipocytokine signaling pathway|Insulin resistance|Fat digestion and absorption|Cholesterol metabolism|Malaria
CD5L	2621.87	0.0612592	2.3e-06	5.44e-05	13.5783	43.019	37.8952	0.00817445	2.7462	2.55991	CD5 molecule like	GO:0002376,GO:0005044,GO:0005576,GO:0005615,GO:0005737,GO:0006915,GO:0006954,GO:0006968,GO:0016020,GO:0070062,GO:0072562	immune system process|scavenger receptor activity|extracellular region|extracellular space|cytoplasm|apoptotic process|inflammatory response|cellular defense response|membrane|extracellular exosome|blood microparticle
CDA	189.232	0.163123	1.52e-05	0.000274558	6.62981	8.56667	6.69922	0.739699	0.720485	3.30301	cytidine deaminase			path:hsa00240,path:hsa00983	Pyrimidine metabolism|Drug metabolism - other enzymes
CDH23	420.003	0.14511	1.99e-07	6.75e-06	0.78121	0.72826	0.577042	0.0730734	0.106958	0.236821	cadherin related 23
CDHR2	1690.38	0.0695455	5.41e-19	1.87e-16	18.5463	9.53108	9.96895	0.862115	0.878175	1.32078	cadherin related family member 2
CDO1	3203.47	0.0807465	3.7e-08	1.48e-06	42.3521	62.2025	66.3927	0.747216	3.84986	17.3727	cysteine dioxygenase type 1	GO:0005506,GO:0005829,GO:0017172,GO:0042412	iron ion binding|cytosol|cysteine dioxygenase activity|taurine biosynthetic process	path:hsa00270,path:hsa00430	Cysteine and methionine metabolism|Taurine and hypotaurine metabolism
CES2	8839.79	0.107647	1.53e-09	8.36e-08	82.8711	63.8628	57.2164	5.22067	6.46849	18.3917	carboxylesterase 2			path:hsa00983	Drug metabolism - other enzymes
CES3	840.342	0.117678	6.23e-10	3.68e-08	4.38133	6.45696	5.79273	0.929269	0.441075	0.926605	carboxylesterase 3
CES4A	144.673	0.111458	5.91e-12	5.35e-10	0.57909	0.574516	1.20102	0.054476	0.0838117	0.130566	carboxylesterase 4A	GO:0005576,GO:0052689	extracellular region|carboxylic ester hydrolase activity
CETP	378.083	0.0863186	3.1e-16	6.03e-14	1.94475	4.35731	6.91977	0.155772	0.547856	0.702525	cholesteryl ester transfer protein			path:hsa04979	Cholesterol metabolism
CFB	70676.1	0.104026	7.76e-14	1.01e-11	718.924	977.048	594.348	111.926	70.3394	110.302	complement factor B			path:hsa04610,path:hsa05150	Complement and coagulation cascades|Staphylococcus aureus infection
CFH	59615.4	0.160214	1.25e-06	3.2e-05	246.08	441.1	282.462	43.607	33.167	135.693	complement factor H			path:hsa04610,path:hsa05150	Complement and coagulation cascades|Staphylococcus aureus infection
CFHR2	7155.53	0.113863	0.000593166	0.00607614	83.9574	163.163	131.983	0.0537991	8.38563	30.6304	complement factor H related 2	GO:0005576,GO:0030449,GO:0032091,GO:0042803,GO:0043234,GO:0045919,GO:0046982	extracellular region|regulation of complement activation|negative regulation of protein binding|protein homodimerization activity|protein complex|positive regulation of cytolysis|protein heterodimerization activity
CFHR3	2803.21	0.0383447	7.74e-14	1.01e-11	24.8639	47.7124	93.2951	0.112637	2.05836	6.41011	complement factor H related 3	GO:0005615,GO:0070062,GO:0072562	extracellular space|extracellular exosome|blood microparticle
CFHR4	905.981	0.0282633	9.39e-13	9.84e-11	2.56373	11.5311	7.63525	0	0.315856	0.428393	complement factor H related 4	GO:0005319,GO:0005576,GO:0030449	lipid transporter activity|extracellular region|regulation of complement activation
CFI	13357.8	0.111594	1.69e-10	1.12e-08	85.0737	155.995	106.649	9.78703	11.0082	32.9323	complement factor I			path:hsa04610,path:hsa05150	Complement and coagulation cascades|Staphylococcus aureus infection
CFL2	2477.59	0.164537	2.08e-12	2.12e-10	17.8127	26.9854	29.9792	4.30024	3.85353	8.48885	cofilin 2			path:hsa04360,path:hsa04666,path:hsa04810,path:hsa05133,path:hsa05170	Axon guidance|Fc gamma R-mediated phagocytosis|Regulation of actin cytoskeleton|Pertussis|Human immunodeficiency virus 1 infection
CFP	679.544	0.112779	9.97e-06	0.000192906	4.63216	9.78266	10.394	0.0423547	2.91581	1.25385	complement factor properdin			path:hsa05168	Herpes simplex infection
CHAD	125.547	0.061106	2.48e-07	8.15e-06	0.919298	1.18399	2.86395	0	0.0358279	0.317533	chondroadherin	GO:0004860,GO:0005578,GO:0005737,GO:0006469,GO:0019221,GO:0046426,GO:0060348,GO:1900155	protein kinase inhibitor activity|proteinaceous extracellular matrix|cytoplasm|negative regulation of protein kinase activity|cytokine-mediated signaling pathway|negative regulation of JAK-STAT cascade|bone development|negative regulation of bone trabecula formation	path:hsa04151,path:hsa04510,path:hsa04512,path:hsa05165	PI3K-Akt signaling pathway|Focal adhesion|ECM-receptor interaction|Human papillomavirus infection
CHI3L1	2936.18	0.117048	5.12e-08	1.97e-06	7.91427	86.5176	32.8464	0.476529	7.42292	13.9565	chitinase 3 like 1	GO:0005201,GO:0005576,GO:0005578,GO:0005615,GO:0005737,GO:0005783,GO:0005975,GO:0006915,GO:0006954,GO:0007250,GO:0008061,GO:0009612,GO:0010800,GO:0030246,GO:0030324,GO:0034612,GO:0035580,GO:0043312,GO:0045766,GO:0048471,GO:0051216,GO:0051897,GO:0070062,GO:0070374,GO:0070555,GO:0070741,GO:0071347,GO:0071356,GO:0072606	extracellular matrix structural constituent|extracellular region|proteinaceous extracellular matrix|extracellular space|cytoplasm|endoplasmic reticulum|carbohydrate metabolic process|apoptotic process|inflammatory response|activation of NF-kappaB-inducing kinase activity|chitin binding|response to mechanical stimulus|positive regulation of peptidyl-threonine phosphorylation|carbohydrate binding|l…
CHRD	706.929	0.150176	7.54e-11	5.39e-09	6.1519	6.9168	4.1385	1.08566	0.862898	1.31208	chordin	GO:0001501,GO:0001649,GO:0001702,GO:0001707,GO:0002053,GO:0005615,GO:0008201,GO:0019955,GO:0021919,GO:0030336,GO:0030514,GO:0030900,GO:0033504,GO:0045545,GO:0045668,GO:0045785	skeletal system development|osteoblast differentiation|gastrulation with mouth forming second|mesoderm formation|positive regulation of mesenchymal cell proliferation|extracellular space|heparin binding|cytokine binding|BMP signaling pathway involved in spinal cord dorsal/ventral patterning|negative regulation of cell migration|negative regulation of BMP signaling pathway|forebrain development|fl…	path:hsa04350	TGF-beta signaling pathway
CIDEB	2681.51	0.104063	1.06e-16	2.24e-14	16.8964	25.7482	19.9402	1.66568	2.62191	3.75494	cell death-inducing DFFA-like effector b	GO:0001632,GO:0004974,GO:0005654,GO:0005886,GO:0005887,GO:0006935,GO:0007186,GO:0007194,GO:0007200,GO:0007218,GO:0008528,GO:0016020,GO:0051546	leukotriene B4 receptor activity|leukotriene receptor activity|nucleoplasm|plasma membrane|integral component of plasma membrane|chemotaxis|G-protein coupled receptor signaling pathway|negative regulation of adenylate cyclase activity|phospholipase C-activating G-protein coupled receptor signaling pathway|neuropeptide signaling pathway|G-protein coupled peptide receptor activity|membrane|keratino…
CLDN14	691.594	0.161779	5.79e-05	0.000855377	3.25791	5.03648	18.0395	0.118638	1.42548	5.21525	claudin 14	GO:0005198,GO:0005783,GO:0005886,GO:0005923,GO:0006461,GO:0016021,GO:0016338,GO:0042802	structural molecule activity|endoplasmic reticulum|plasma membrane|bicellular tight junction|protein complex assembly|integral component of membrane|calcium-independent cell-cell adhesion via plasma membrane cell-adhesion molecules|identical protein binding	path:hsa04514,path:hsa04530,path:hsa04670,path:hsa05160	Cell adhesion molecules (CAMs)|Tight junction|Leukocyte transendothelial migration|Hepatitis C
CLDN2	696.555	0.237198	0.00033954	0.0038139	8.45235	8.98727	2.56626	1.51141	1.45366	2.2835	claudin 2	GO:0005198,GO:0005886,GO:0005923,GO:0016021,GO:0016338,GO:0042802,GO:0070062	structural molecule activity|plasma membrane|bicellular tight junction|integral component of membrane|calcium-independent cell-cell adhesion via plasma membrane cell-adhesion molecules|identical protein binding|extracellular exosome	path:hsa04514,path:hsa04530,path:hsa04670,path:hsa05160	Cell adhesion molecules (CAMs)|Tight junction|Leukocyte transendothelial migration|Hepatitis C
CLEC10A	332.238	0.202935	2e-07	6.76e-06	2.38006	5.78528	6.32308	0.730066	0.848244	2.09503	C-type lectin domain containing 10A
CLEC1B	405.63	0.0218321	6.91e-14	9.18e-12	1.90344	3.19612	2.62614	0	0.0568783	0.16389	C-type lectin domain family 1 member B			path:hsa04625	C-type lectin receptor signaling pathway
CLEC3B	305.718	0.240897	0.00024759	0.00295929	1.80955	3.26389	2.82674	1.18362	0.442607	1.08421	C-type lectin domain family 3 member B
CLEC4G	684.808	0.0204557	6.29e-18	1.79e-15	13.3828	20.4733	37.0477	0.0854765	0.214873	1.93691	C-type lectin domain family 4 member G
CLEC4M	524.332	0.0226947	7.27e-13	7.88e-11	2.49402	5.40005	11.086	0	0	0.480959	C-type lectin domain family 4 member M			path:hsa04145,path:hsa04625,path:hsa05152,path:hsa05162	Phagosome|C-type lectin receptor signaling pathway|Tuberculosis|Measles
CLIC6	186.737	0.154955	0.000255774	0.00303332	3.04959	0.499281	0.142406	0.202672	0.0555923	0.173156	chloride intracellular channel 6	GO:0005244,GO:0005254,GO:0005634,GO:0005737,GO:0005886,GO:0034707,GO:0034765,GO:0070062,GO:1902476	voltage-gated ion channel activity|chloride channel activity|nucleus|cytoplasm|plasma membrane|chloride channel complex|regulation of ion transmembrane transport|extracellular exosome|chloride transmembrane transport
CLYBL	755.221	0.17621	1.83e-11	1.49e-09	1.83338	1.71864	2.19897	0.31797	0.509891	0.530346	citrate lyase beta like	GO:0000287,GO:0004474,GO:0005739,GO:0047777,GO:0070207,GO:0106064	magnesium ion binding|malate synthase activity|mitochondrion|(3S)-citramalyl-CoA lyase activity|protein homotrimerization|regulation of cobalamin metabolic process
CMYA5	734.702	0.211044	0.000214068	0.00261658	1.22793	1.07376	1.16076	0.226656	0.0904299	0.844145	cardiomyopathy associated 5	GO:0031430,GO:0048471	M band|perinuclear region of cytoplasm
CNDP1	494.808	0.0250511	1.16e-16	2.43e-14	4.25082	10.2542	8.74766	0.0113773	0.250741	0.398985	carnosine dipeptidase 1	GO:0004180,GO:0005576,GO:0005829,GO:0006508,GO:0008237,GO:0016805,GO:0032268,GO:0046872	carboxypeptidase activity|extracellular region|cytosol|proteolysis|metallopeptidase activity|dipeptidase activity|regulation of cellular protein metabolic process|metal ion binding	path:hsa00330,path:hsa00340,path:hsa00410	Arginine and proline metabolism|Histidine metabolism|beta-Alanine metabolism
CNGA1	399.268	0.0886592	2.29e-08	9.73e-07	1.68376	3.08001	2.31025	0.0451892	0.165068	0.633101	cyclic nucleotide gated channel alpha 1			path:hsa04022,path:hsa04024,path:hsa04744	cGMP-PKG signaling pathway|cAMP signaling pathway|Phototransduction
CNTN3	195.9	0.0385427	2.43e-18	7.16e-16	0.591029	0.408583	0.574835	0.00475246	0.0298566	0.0306485	contactin 3	GO:0005576,GO:0005886,GO:0006501,GO:0007155,GO:0007399,GO:0031225	extracellular region|plasma membrane|C-terminal protein lipidation|cell adhesion|nervous system development|anchored component of membrane
COL25A1	154.74	0.0788596	9.18e-16	1.66e-13	0.28524	0.382496	0.321683	0.0267179	0.0355061	0.0344044	collagen type XXV alpha 1 chain	GO:0001540,GO:0005576,GO:0005581,GO:0005615,GO:0005788,GO:0005886,GO:0005887,GO:0008201,GO:0016021,GO:0030574,GO:0060385	amyloid-beta binding|extracellular region|collagen trimer|extracellular space|endoplasmic reticulum lumen|plasma membrane|integral component of plasma membrane|heparin binding|integral component of membrane|collagen catabolic process|axonogenesis involved in innervation
COLEC10	2530.71	0.0968919	2.11e-19	8.62e-17	19.2956	23.1407	22.5122	3.39899	2.29209	2.41155	collectin subfamily member 10
CPB2	12999.5	0.0996047	1.92e-08	8.31e-07	143.803	221.008	210.298	8.22379	10.9937	76.8701	carboxypeptidase B2			path:hsa04610,path:hsa04972,path:hsa04974	Complement and coagulation cascades|Pancreatic secretion|Protein digestion and absorption
CPEB3	1317.43	0.161903	2.46e-15	4.03e-13	3.20691	4.13244	4.96953	0.6566	0.783127	1.12388	cytoplasmic polyadenylation element binding protein 3			path:hsa04114,path:hsa04914	Oocyte meiosis|Progesterone-mediated oocyte maturation
CPN1	935.34	0.0829167	1.95e-08	8.36e-07	14.6206	21.5587	19.8207	0.357033	1.24262	5.71492	carboxypeptidase N subunit 1	GO:0004181,GO:0004185,GO:0005576,GO:0005615,GO:0005794,GO:0008270,GO:0010815,GO:0030070,GO:0030141,GO:0030449,GO:0043025,GO:0051384,GO:0097060	metallocarboxypeptidase activity|serine-type carboxypeptidase activity|extracellular region|extracellular space|Golgi apparatus|zinc ion binding|bradykinin catabolic process|insulin processing|secretory granule|regulation of complement activation|neuronal cell body|response to glucocorticoid|synaptic membrane
CPS1	76894	0.0317896	3.24e-11	2.5e-09	347.942	331.669	485.527	0.686947	15.458	21.1532	carbamoyl-phosphate synthase 1			path:hsa00220,path:hsa00250,path:hsa00910	Arginine biosynthesis|Alanine, aspartate and glutamate metabolism|Nitrogen metabolism
CPT2	2293.5	0.224692	2.76e-09	1.44e-07	26.5691	28.2392	23.1918	6.37089	7.29061	9.33686	carnitine palmitoyltransferase 2	GO:0004095,GO:0005654,GO:0005730,GO:0005739,GO:0005743,GO:0006635,GO:0006853,GO:0019216	carnitine O-palmitoyltransferase activity|nucleoplasm|nucleolus|mitochondrion|mitochondrial inner membrane|fatty acid beta-oxidation|carnitine shuttle|regulation of lipid metabolic process	path:hsa00071,path:hsa03320,path:hsa04714	Fatty acid degradation|PPAR signaling pathway|Thermogenesis
CR1	594.266	0.15646	5.73e-11	4.19e-09	1.21942	2.41687	1.56497	0.224178	0.365506	0.426953	complement C3b/C4b receptor 1 (Knops blood group)			path:hsa04610,path:hsa04640,path:hsa05134,path:hsa05140,path:hsa05144,path:hsa05152	Complement and coagulation cascades|Hematopoietic cell lineage|Legionellosis|Leishmaniasis|Malaria|Tuberculosis
CRHBP	1731.74	0.0313263	1.8e-17	4.42e-15	27.1057	47.3005	37.9844	0.188783	1.38475	2.92757	corticotropin releasing hormone binding protein	GO:0001963,GO:0002125,GO:0005576,GO:0005615,GO:0005622,GO:0005634,GO:0005767,GO:0005771,GO:0005874,GO:0006954,GO:0007165,GO:0007565,GO:0007611,GO:0009755,GO:0030141,GO:0030425,GO:0031045,GO:0033554,GO:0035690,GO:0035865,GO:0042277,GO:0042445,GO:0043196,GO:0043204,GO:0043679,GO:0045055,GO:0048149,GO:0051424,GO:0051459,GO:0051460,GO:0071277,GO:0071314,GO:0071320,GO:0071356,GO:0071391,GO:0071392,GO:…	synaptic transmission, dopaminergic|maternal aggressive behavior|extracellular region|extracellular space|intracellular|nucleus|secondary lysosome|multivesicular body|microtubule|inflammatory response|signal transduction|female pregnancy|learning or memory|hormone-mediated signaling pathway|secretory granule|dendrite|dense core granule|cellular response to stress|cellular response to drug|cellula…
CRYL1	3146.88	0.198474	0.000243206	0.00291463	33.2977	28.7492	34.9889	2.4294	4.1453	29.4077	crystallin lambda 1	GO:0003857,GO:0005829,GO:0006631,GO:0019640,GO:0042803,GO:0050104,GO:0070062,GO:0070403	3-hydroxyacyl-CoA dehydrogenase activity|cytosol|fatty acid metabolic process|glucuronate catabolic process to xylulose 5-phosphate|protein homodimerization activity|L-gulonate 3-dehydrogenase activity|extracellular exosome|NAD+ binding	path:hsa00040	Pentose and glucuronate interconversions
CTH	1589.37	0.0591147	5.89e-19	2e-16	10.6338	11.6937	9.28318	0.433114	0.749699	1.25634	cystathionine gamma-lyase	GO:0000098,GO:0003962,GO:0004123,GO:0005516,GO:0005737,GO:0005829,GO:0006534,GO:0016846,GO:0018272,GO:0019343,GO:0019344,GO:0019346,GO:0030170,GO:0030968,GO:0042802,GO:0043123,GO:0044524,GO:0044540,GO:0047982,GO:0051092,GO:0051289,GO:0070062,GO:0070814,GO:0071266,GO:0080146,GO:1904831,GO:1990830,GO:2001234	sulfur amino acid catabolic process|cystathionine gamma-synthase activity|cystathionine gamma-lyase activity|calmodulin binding|cytoplasm|cytosol|cysteine metabolic process|carbon-sulfur lyase activity|protein-pyridoxal-5-phosphate linkage via peptidyl-N6-pyridoxal phosphate-L-lysine|cysteine biosynthetic process via cystathionine|cysteine biosynthetic process|transsulfuration|pyridoxal phosphate…	path:hsa00260,path:hsa00270,path:hsa00450	Glycine, serine and threonine metabolism|Cysteine and methionine metabolism|Selenocompound metabolism
CTNNA3	336.909	0.0921748	1.4e-15	2.35e-13	0.387914	0.462254	1.43087	0.0615126	0.0426605	0.121456	catenin alpha 3	GO:0005737,GO:0005856,GO:0005916,GO:0008013,GO:0030027,GO:0045296,GO:0051015,GO:0086073,GO:0086091,GO:0098609,GO:0098911	cytoplasm|cytoskeleton|fascia adherens|beta-catenin binding|lamellipodium|cadherin binding|actin filament binding|bundle of His cell-Purkinje myocyte adhesion involved in cell communication|regulation of heart rate by cardiac conduction|cell-cell adhesion|regulation of ventricular cardiac muscle cell action potential	path:hsa04390,path:hsa04520,path:hsa04670,path:hsa05100,path:hsa05200,path:hsa05213,path:hsa05226,path:hsa05412	Hippo signaling pathway|Adherens junction|Leukocyte transendothelial migration|Bacterial invasion of epithelial cells|Pathways in cancer|Endometrial cancer|Gastric cancer|Arrhythmogenic right ventricular cardiomyopathy (ARVC)
CTXND1	462.911	0.0866707	2.32e-06	5.46e-05	2.13583	1.65599	2.40852	0.0153697	0.142054	0.531573	cortexin domain containing 1	GO:0003677,GO:0005634,GO:0006351,GO:0006355,GO:0046872	DNA binding|nucleus|transcription, DNA-templated|regulation of transcription, DNA-templated|metal ion binding
CXCL12	5136.36	0.181718	3.41e-13	3.86e-11	36.5414	34.1369	35.5065	7.41694	7.19015	10.4612	C-X-C motif chemokine ligand 12			path:hsa04060,path:hsa04062,path:hsa04064,path:hsa04360,path:hsa04670,path:hsa04672,path:hsa04810,path:hsa05163,path:hsa05200,path:hsa05323	Cytokine-cytokine receptor interaction|Chemokine signaling pathway|NF-kappa B signaling pathway|Axon guidance|Leukocyte transendothelial migration|Intestinal immune network for IgA production|Regulation of actin cytoskeleton|Human cytomegalovirus infection|Pathways in cancer|Rheumatoid arthritis
CYB5A	8812.82	0.153733	3.7e-09	1.85e-07	99.7643	172.257	162.714	11.8773	24.5296	64.5678	cytochrome b5 type A	GO:0004033,GO:0004129,GO:0005741,GO:0005789,GO:0005829,GO:0016020,GO:0016021,GO:0019852,GO:0019899,GO:0020037,GO:0043231,GO:0046686,GO:0046872,GO:0070062	aldo-keto reductase (NADP) activity|cytochrome-c oxidase activity|mitochondrial outer membrane|endoplasmic reticulum membrane|cytosol|membrane|integral component of membrane|L-ascorbic acid metabolic process|enzyme binding|heme binding|intracellular membrane-bounded organelle|response to cadmium ion|metal ion binding|extracellular exosome
CYP1A1	125.886	0.0340131	1.49e-11	1.24e-09	0.401994	2.06709	2.45131	0	0.0290116	0.163837	cytochrome P450 family 1 subfamily A member 1			path:hsa00140,path:hsa00380,path:hsa00830,path:hsa00980,path:hsa04913,path:hsa05204	Steroid hormone biosynthesis|Tryptophan metabolism|Retinol metabolism|Metabolism of xenobiotics by cytochrome P450|Ovarian steroidogenesis|Chemical carcinogenesis
CYP27A1	7561.15	0.174834	1.88e-05	0.00033205	98.4022	116.865	191.764	5.29563	47.1238	51.1782	cytochrome P450 family 27 subfamily A member 1	GO:0005506,GO:0005739,GO:0005743,GO:0005759,GO:0006699,GO:0008395,GO:0016125,GO:0016705,GO:0020037	iron ion binding|mitochondrion|mitochondrial inner membrane|mitochondrial matrix|bile acid biosynthetic process|steroid hydroxylase activity|sterol metabolic process|oxidoreductase activity, acting on paired donors, with incorporation or reduction of molecular oxygen|heme binding	path:hsa00120,path:hsa03320,path:hsa04979	Primary bile acid biosynthesis|PPAR signaling pathway|Cholesterol metabolism
CYP2A6	13463.8	0.0429946	1.43e-06	3.6e-05	393.769	176.155	298.188	0.0454985	5.61058	16.7896	cytochrome P450 family 2 subfamily A member 6			path:hsa00232,path:hsa00830,path:hsa00980,path:hsa00982,path:hsa00983,path:hsa05204	Caffeine metabolism|Retinol metabolism|Metabolism of xenobiotics by cytochrome P450|Drug metabolism - cytochrome P450|Drug metabolism - other enzymes|Chemical carcinogenesis
CYP2A7	1482.5	0.0209405	1.91e-10	1.24e-08	24.5361	9.02833	23.5854	0	0.0339267	0.95734	cytochrome P450 family 2 subfamily A member 7	GO:0005506,GO:0005789,GO:0008392,GO:0008395,GO:0019373,GO:0019825,GO:0020037,GO:0031090,GO:0070330	iron ion binding|endoplasmic reticulum membrane|arachidonic acid epoxygenase activity|steroid hydroxylase activity|epoxygenase P450 pathway|oxygen binding|heme binding|organelle membrane|aromatase activity
CYP2B6	4219.07	0.0469644	7.91e-08	2.91e-06	38.9488	36.813	37.2504	0.0960246	0.683144	6.53168	cytochrome P450 family 2 subfamily B member 6			path:hsa00590,path:hsa00830,path:hsa00980,path:hsa00982	Arachidonic acid metabolism|Retinol metabolism|Metabolism of xenobiotics by cytochrome P450|Drug metabolism - cytochrome P450
CYP2C18	2550.99	0.193969	0.00014698	0.00189693	19.4018	18.8876	33.7766	3.34412	1.00779	19.7046	cytochrome P450 family 2 subfamily C member 18	GO:0004497,GO:0005506,GO:0005789,GO:0006805,GO:0008392,GO:0008395,GO:0019373,GO:0019825,GO:0020037,GO:0031090,GO:0070330	monooxygenase activity|iron ion binding|endoplasmic reticulum membrane|xenobiotic metabolic process|arachidonic acid epoxygenase activity|steroid hydroxylase activity|epoxygenase P450 pathway|oxygen binding|heme binding|organelle membrane|aromatase activity	path:hsa00830,path:hsa04726,path:hsa05204	Retinol metabolism|Serotonergic synapse|Chemical carcinogenesis
CYP2C19	971.081	0.15799	5.38e-06	0.000114231	5.09328	7.9856	6.36038	1.4299	0.394165	1.70583	cytochrome P450 family 2 subfamily C member 19			path:hsa00590,path:hsa00591,path:hsa00982,path:hsa04726,path:hsa05204	Arachidonic acid metabolism|Linoleic acid metabolism|Drug metabolism - cytochrome P450|Serotonergic synapse|Chemical carcinogenesis
CYP2C8	15898.7	0.0462346	1.15e-10	7.83e-09	113.605	225.959	323.683	0.484465	9.17322	32.3433	cytochrome P450 family 2 subfamily C member 8			path:hsa00590,path:hsa00591,path:hsa00830,path:hsa00982,path:hsa04726,path:hsa05204	Arachidonic acid metabolism|Linoleic acid metabolism|Retinol metabolism|Drug metabolism - cytochrome P450|Serotonergic synapse|Chemical carcinogenesis
CYP2C9	26306.2	0.0286757	3.58e-41	2.85e-37	289.765	459.835	550.714	6.65108	15.4838	27.5016	cytochrome P450 family 2 subfamily C member 9			path:hsa00590,path:hsa00591,path:hsa00830,path:hsa00980,path:hsa00982,path:hsa04726,path:hsa05204	Arachidonic acid metabolism|Linoleic acid metabolism|Retinol metabolism|Metabolism of xenobiotics by cytochrome P450|Drug metabolism - cytochrome P450|Serotonergic synapse|Chemical carcinogenesis
CYP2D6	13014.1	0.119945	0.000649178	0.00655719	367.627	171.851	488.565	0.133956	11.0672	139.716	cytochrome P450 family 2 subfamily D member 6			path:hsa00980,path:hsa00982,path:hsa01522,path:hsa04726	Metabolism of xenobiotics by cytochrome P450|Drug metabolism - cytochrome P450|Endocrine resistance|Serotonergic synapse
CYP2D7	821.638	0.102574	3.76e-07	1.16e-05	11.063	8.22094	16.908	0.196994	0.62817	4.74088	cytochrome P450 family 2 subfamily D member 7 (gene/pseudogene)	GO:0005506,GO:0005737,GO:0005739,GO:0006805,GO:0008395,GO:0016021,GO:0019369,GO:0020037,GO:0042738,GO:0070330	iron ion binding|cytoplasm|mitochondrion|xenobiotic metabolic process|steroid hydroxylase activity|integral component of membrane|arachidonic acid metabolic process|heme binding|exogenous drug catabolic process|aromatase activity	path:hsa00980,path:hsa00982,path:hsa01522,path:hsa04726	Metabolism of xenobiotics by cytochrome P450|Drug metabolism - cytochrome P450|Endocrine resistance|Serotonergic synapse
CYP2E1	53191.7	0.0577332	6.75e-10	3.96e-08	168.448	1577.66	1583.11	0.988567	118.31	132.456	cytochrome P450 family 2 subfamily E member 1			path:hsa00140,path:hsa00590,path:hsa00591,path:hsa00980,path:hsa00982,path:hsa00983,path:hsa04932,path:hsa05204	Steroid hormone biosynthesis|Arachidonic acid metabolism|Linoleic acid metabolism|Metabolism of xenobiotics by cytochrome P450|Drug metabolism - cytochrome P450|Drug metabolism - other enzymes|Non-alcoholic fatty liver disease (NAFLD)|Chemical carcinogenesis
CYP2J2	2173.88	0.073282	6.45e-13	7.04e-11	28.7935	41.7729	35.7504	1.13072	2.57319	7.21595	cytochrome P450 family 2 subfamily J member 2			path:hsa00590,path:hsa00591,path:hsa04726,path:hsa04750,path:hsa04913	Arachidonic acid metabolism|Linoleic acid metabolism|Serotonergic synapse|Inflammatory mediator regulation of TRP channels|Ovarian steroidogenesis
CYP39A1	1129.25	0.0632442	3.85e-11	2.88e-09	2.55116	4.39001	6.93313	0.0434295	0.500747	0.575172	cytochrome P450 family 39 subfamily A member 1	GO:0005506,GO:0005789,GO:0006699,GO:0006707,GO:0007586,GO:0008387,GO:0008396,GO:0016125,GO:0020037,GO:0030573,GO:0031090,GO:0043231	iron ion binding|endoplasmic reticulum membrane|bile acid biosynthetic process|cholesterol catabolic process|digestion|steroid 7-alpha-hydroxylase activity|oxysterol 7-alpha-hydroxylase activity|sterol metabolic process|heme binding|bile acid catabolic process|organelle membrane|intracellular membrane-bounded organelle	path:hsa00120	Primary bile acid biosynthesis
CYP3A4	53051.3	0.0619501	5.18e-06	0.00011036	646.23	521.643	565.151	0.412741	39.5934	47.5009	cytochrome P450 family 3 subfamily A member 4			path:hsa00140,path:hsa00591,path:hsa00830,path:hsa00980,path:hsa00982,path:hsa00983,path:hsa04976,path:hsa05204	Steroid hormone biosynthesis|Linoleic acid metabolism|Retinol metabolism|Metabolism of xenobiotics by cytochrome P450|Drug metabolism - cytochrome P450|Drug metabolism - other enzymes|Bile secretion|Chemical carcinogenesis
CYP3A43	641.369	0.0800388	1.67e-07	5.81e-06	1.29142	1.48949	4.12717	0.0215959	0.0535719	1.12406	cytochrome P450 family 3 subfamily A member 43			path:hsa05204	Chemical carcinogenesis
CYP4A11	4887.7	0.0774171	5.62e-14	7.72e-12	34.8855	36.939	47.4946	5.33339	1.44057	4.57046	cytochrome P450 family 4 subfamily A member 11			path:hsa00071,path:hsa00590,path:hsa00830,path:hsa03320,path:hsa04270,path:hsa04750	Fatty acid degradation|Arachidonic acid metabolism|Retinol metabolism|PPAR signaling pathway|Vascular smooth muscle contraction|Inflammatory mediator regulation of TRP channels
CYP4A22	2259.56	0.0375323	5.36e-15	8.29e-13	10.5826	17.0747	21.5421	0.0626462	0.848646	1.51547	cytochrome P450 family 4 subfamily A member 22			path:hsa00071,path:hsa00590,path:hsa00830,path:hsa03320,path:hsa04270,path:hsa04750	Fatty acid degradation|Arachidonic acid metabolism|Retinol metabolism|PPAR signaling pathway|Vascular smooth muscle contraction|Inflammatory mediator regulation of TRP channels
CYP4F11	1528	0.232807	4.73e-05	0.000726263	9.3369	10.3163	16.7836	1.59946	1.81816	10.8994	cytochrome P450 family 4 subfamily F member 11	GO:0004497,GO:0005504,GO:0005506,GO:0005789,GO:0006631,GO:0006954,GO:0007596,GO:0016021,GO:0016709,GO:0020037,GO:0031090,GO:0042361,GO:0042376,GO:0042377,GO:0055114	monooxygenase activity|fatty acid binding|iron ion binding|endoplasmic reticulum membrane|fatty acid metabolic process|inflammatory response|blood coagulation|integral component of membrane|oxidoreductase activity, acting on paired donors, with incorporation or reduction of molecular oxygen, NAD(P)H as one donor, and incorporation of one atom of oxygen|heme binding|organelle membrane|menaquinone …
CYP4F2	3175.72	0.0702589	1.55e-07	5.44e-06	27.0991	46.7732	58.9996	0.132517	2.36205	10.9574	cytochrome P450 family 4 subfamily F member 2			path:hsa00590	Arachidonic acid metabolism
CYP4F3	5010.53	0.0998683	6.41e-10	3.77e-08	24.6657	31.4415	34.1559	1.36989	2.04985	10.1095	cytochrome P450 family 4 subfamily F member 3			path:hsa00590	Arachidonic acid metabolism
CYP4V2	5026.08	0.212003	2.08e-10	1.34e-08	45.1755	39.2822	24.5118	10.7509	9.00439	9.12953	cytochrome P450 family 4 subfamily V member 2
CYP4X1	190.883	0.191127	1.14e-07	4.07e-06	1.64189	2.16653	1.54261	0.430384	0.739713	0.350067	cytochrome P450 family 4 subfamily X member 1	GO:0005506,GO:0005789,GO:0016021,GO:0020037,GO:0031090,GO:0070330	iron ion binding|endoplasmic reticulum membrane|integral component of membrane|heme binding|organelle membrane|aromatase activity	path:hsa04726	Serotonergic synapse
CYP7A1	155.311	0.143847	5.95e-05	0.000875546	0.0467333	1.56183	3.66075	0.00873983	0.052088	1.08577	cytochrome P450 family 7 subfamily A member 1			path:hsa00120,path:hsa00140,path:hsa03320,path:hsa04976,path:hsa04979	Primary bile acid biosynthesis|Steroid hormone biosynthesis|PPAR signaling pathway|Bile secretion|Cholesterol metabolism
CYP8B1	4027.96	0.0642432	1.24e-05	0.000231447	53.4731	28.7631	54.2454	0.0226161	2.86743	3.60563	cytochrome P450 family 8 subfamily B member 1	GO:0005506,GO:0005789,GO:0006699,GO:0008397,GO:0016021,GO:0016125,GO:0019825,GO:0020037,GO:0031090,GO:0033778	iron ion binding|endoplasmic reticulum membrane|bile acid biosynthetic process|sterol 12-alpha-hydroxylase activity|integral component of membrane|sterol metabolic process|oxygen binding|heme binding|organelle membrane|7alpha-hydroxycholest-4-en-3-one 12alpha-hydroxylase activity	path:hsa00120,path:hsa03320	Primary bile acid biosynthesis|PPAR signaling pathway
DAO	1016.33	0.0755347	7.17e-06	0.000145317	12.8487	13.5999	18.6133	0.0116711	1.08998	2.54944	D-amino acid oxidase	GO:0003884,GO:0005102,GO:0005777,GO:0005778,GO:0005782,GO:0005829,GO:0006562,GO:0034641,GO:0036088,GO:0042416,GO:0046983,GO:0048037,GO:0055130,GO:0070178,GO:0071949	D-amino-acid oxidase activity|receptor binding|peroxisome|peroxisomal membrane|peroxisomal matrix|cytosol|proline catabolic process|cellular nitrogen compound metabolic process|D-serine catabolic process|dopamine biosynthetic process|protein dimerization activity|cofactor binding|D-alanine catabolic process|D-serine metabolic process|FAD binding	path:hsa00260,path:hsa00330,path:hsa00472,path:hsa04146	Glycine, serine and threonine metabolism|Arginine and proline metabolism|D-Arginine and D-ornithine metabolism|Peroxisome
DBH	331.849	0.036391	2.02e-12	2.06e-10	7.69873	2.55229	3.68013	0.048996	0.20689	0.213361	dopamine beta-hydroxylase			path:hsa00350	Tyrosine metabolism
DCXR	4901.21	0.0797906	9.08e-17	1.98e-14	167.693	284.83	380.324	9.3182	22.4121	64.7465	dicarbonyl and L-xylulose reductase	GO:0005634,GO:0005881,GO:0005886,GO:0005902,GO:0005903,GO:0005997,GO:0006006,GO:0006739,GO:0016655,GO:0019640,GO:0042732,GO:0042802,GO:0050038,GO:0051289,GO:0055114,GO:0070062	nucleus|cytoplasmic microtubule|plasma membrane|microvillus|brush border|xylulose metabolic process|glucose metabolic process|NADP metabolic process|oxidoreductase activity, acting on NAD(P)H, quinone or similar compound as acceptor|glucuronate catabolic process to xylulose 5-phosphate|D-xylose metabolic process|identical protein binding|L-xylulose reductase (NADP+) activity|protein homotetrameri…	path:hsa00040	Pentose and glucuronate interconversions
DDC	711.088	0.172318	0.00077724	0.00757703	2.66095	4.53284	6.40369	0.0659929	0.298223	4.51051	dopa decarboxylase			path:hsa00350,path:hsa00360,path:hsa00380,path:hsa04726,path:hsa04728,path:hsa05030,path:hsa05031,path:hsa05034	Tyrosine metabolism|Phenylalanine metabolism|Tryptophan metabolism|Serotonergic synapse|Dopaminergic synapse|Cocaine addiction|Amphetamine addiction|Alcoholism
DEPDC7	902.012	0.141391	3.66e-08	1.46e-06	8.16672	16.6736	8.04999	1.09591	1.66274	3.35842	DEP domain containing 7	GO:0005096,GO:0005829,GO:0007165,GO:0035556,GO:0051056	GTPase activator activity|cytosol|signal transduction|intracellular signal transduction|regulation of small GTPase mediated signal transduction
DHODH	975.992	0.209378	4.24e-06	9.32e-05	3.6227	15.4376	5.82867	1.14715	1.79949	2.31047	dihydroorotate dehydrogenase (quinone)	GO:0004152,GO:0005654,GO:0005739,GO:0005743,GO:0005829,GO:0006207,GO:0007565,GO:0007595,GO:0008144,GO:0010181,GO:0016021,GO:0031000,GO:0042594,GO:0043025,GO:0043065,GO:0044205,GO:0046134,GO:0048039,GO:0090140,GO:1903576	dihydroorotate dehydrogenase activity|nucleoplasm|mitochondrion|mitochondrial inner membrane|cytosol|'de novo' pyrimidine nucleobase biosynthetic process|female pregnancy|lactation|drug binding|FMN binding|integral component of membrane|response to caffeine|response to starvation|neuronal cell body|positive regulation of apoptotic process|'de novo' UMP biosynthetic process|pyrimidine nucleoside b…	path:hsa00240	Pyrimidine metabolism
DHRS1	1227.55	0.19139	4.32e-11	3.2e-09	15.7762	19.6163	37.6001	4.01244	4.3448	8.0847	dehydrogenase/reductase 1	GO:0005743,GO:0005783,GO:0016491	mitochondrial inner membrane|endoplasmic reticulum|oxidoreductase activity
DHTKD1	5302.47	0.234835	6.98e-09	3.32e-07	30.4579	24.2047	36.1326	7.00771	7.29841	14.5048	dehydrogenase E1 and transketolase domain containing 1	GO:0002244,GO:0004591,GO:0005739,GO:0005759,GO:0006091,GO:0006096,GO:0006099,GO:0030976,GO:0034641,GO:0045252	hematopoietic progenitor cell differentiation|oxoglutarate dehydrogenase (succinyl-transferring) activity|mitochondrion|mitochondrial matrix|generation of precursor metabolites and energy|glycolytic process|tricarboxylic acid cycle|thiamine pyrophosphate binding|cellular nitrogen compound metabolic process|oxoglutarate dehydrogenase complex
DMGDH	5185.1	0.0756094	1.32e-07	4.67e-06	12.7341	20.0094	24.6473	0.111737	1.50863	4.38175	dimethylglycine dehydrogenase	GO:0003723,GO:0005739,GO:0005759,GO:0006579,GO:0009055,GO:0019695,GO:0042426,GO:0047865	RNA binding|mitochondrion|mitochondrial matrix|amino-acid betaine catabolic process|electron transfer activity|choline metabolic process|choline catabolic process|dimethylglycine dehydrogenase activity	path:hsa00260	Glycine, serine and threonine metabolism
DMRTA1	453.488	0.150465	3.74e-05	0.000596731	7.36558	10.3199	6.50047	0.254622	2.33257	2.46449	DMRT like family A1	GO:0001541,GO:0003700,GO:0005634,GO:0006351,GO:0042803,GO:0043565,GO:0046872,GO:0060179	ovarian follicle development|DNA binding transcription factor activity|nucleus|transcription, DNA-templated|protein homodimerization activity|sequence-specific DNA binding|metal ion binding|male mating behavior
DNAJC12	471.66	0.106122	8.88e-14	1.12e-11	1.11398	5.4387	6.60399	0.0883018	1.1176	0.914092	DnaJ heat shock protein family (Hsp40) member C12	GO:0005737	cytoplasm
DNAJC25	629.544	0.219882	3.54e-08	1.43e-06	7.0319	12.1867	13.8083	2.54086	2.74872	2.94566	DnaJ heat shock protein family (Hsp40) member C25	GO:0016021	integral component of membrane
DNASE1L3	2173.74	0.0395937	1.22e-27	1.77e-24	31.9874	59.3262	76.6453	0.737428	3.30914	5.22831	deoxyribonuclease 1 like 3	GO:0002283,GO:0002673,GO:0003677,GO:0004520,GO:0004536,GO:0005509,GO:0005576,GO:0005634,GO:0005783,GO:0006259,GO:0006309,GO:0010623,GO:0070948	neutrophil activation involved in immune response|regulation of acute inflammatory response|DNA binding|endodeoxyribonuclease activity|deoxyribonuclease activity|calcium ion binding|extracellular region|nucleus|endoplasmic reticulum|DNA metabolic process|apoptotic DNA fragmentation|programmed cell death involved in cell development|regulation of neutrophil mediated cytotoxicity
DPF3	142.373	0.126704	1.72e-10	1.13e-08	0.187427	0.193661	0.483842	0.0394018	0.0298597	0.0732996	double PHD fingers 3	GO:0003676,GO:0005654,GO:0006351,GO:0006355,GO:0007399,GO:0016569,GO:0046872,GO:0071565	nucleic acid binding|nucleoplasm|transcription, DNA-templated|regulation of transcription, DNA-templated|nervous system development|covalent chromatin modification|metal ion binding|nBAF complex	path:hsa04714,path:hsa05225	Thermogenesis|Hepatocellular carcinoma
DPP4	2038.67	0.186773	3.83e-06	8.52e-05	16.625	11.6596	16.295	2.45438	1.44344	9.14933	dipeptidyl peptidase 4			path:hsa04974	Protein digestion and absorption
DPT	829.399	0.125546	1.15e-14	1.7e-12	9.88963	25.0014	10.9219	1.10233	4.24945	2.10151	dermatopontin	GO:0005578,GO:0005615,GO:0007155,GO:0008285,GO:0030199,GO:0031012,GO:0070062	proteinaceous extracellular matrix|extracellular space|cell adhesion|negative regulation of cell proliferation|collagen fibril organization|extracellular matrix|extracellular exosome
DPYS	6163.69	0.122858	0.000362359	0.00401923	9.17876	16.1983	22.1168	0.0177078	0.914604	7.21078	dihydropyrimidinase	GO:0002058,GO:0002059,GO:0004157,GO:0005829,GO:0006208,GO:0006210,GO:0006212,GO:0008270,GO:0016597,GO:0019482,GO:0046135,GO:0051219,GO:0051289,GO:0070062	uracil binding|thymine binding|dihydropyrimidinase activity|cytosol|pyrimidine nucleobase catabolic process|thymine catabolic process|uracil catabolic process|zinc ion binding|amino acid binding|beta-alanine metabolic process|pyrimidine nucleoside catabolic process|phosphoprotein binding|protein homotetramerization|extracellular exosome	path:hsa00240,path:hsa00410,path:hsa00770,path:hsa00983	Pyrimidine metabolism|beta-Alanine metabolism|Pantothenate and CoA biosynthesis|Drug metabolism - other enzymes
DSG1	899.117	0.103587	5.18e-11	3.81e-09	3.19827	3.27451	4.97811	0.208081	0.322662	1.22434	desmoglein 1	GO:0001533,GO:0005509,GO:0005829,GO:0005886,GO:0007043,GO:0007156,GO:0009898,GO:0015643,GO:0016021,GO:0016324,GO:0016328,GO:0016339,GO:0030057,GO:0031012,GO:0031424,GO:0032570,GO:0043312,GO:0045295,GO:0050821,GO:0060135,GO:0070062,GO:0070268,GO:0098609,GO:0101003	cornified envelope|calcium ion binding|cytosol|plasma membrane|cell-cell junction assembly|homophilic cell adhesion via plasma membrane adhesion molecules|cytoplasmic side of plasma membrane|toxic substance binding|integral component of membrane|apical plasma membrane|lateral plasma membrane|calcium-dependent cell-cell adhesion via plasma membrane cell adhesion molecules|desmosome|extracellular m…	path:hsa05150	Staphylococcus aureus infection
ECHDC2	3680.83	0.237514	2.96e-08	1.22e-06	12.2018	10.1074	12.022	4.77204	2.09179	4.45099	enoyl-CoA hydratase domain containing 2	GO:0004300,GO:0005739,GO:0006635	enoyl-CoA hydratase activity|mitochondrion|fatty acid beta-oxidation
ECHDC3	1237.57	0.171911	0.000689298	0.00685385	43.6066	39.009	23.0282	0.686734	9.27749	11.9743	enoyl-CoA hydratase domain containing 3	GO:0003824,GO:0005739,GO:0008152	catalytic activity|mitochondrion|metabolic process
ECHS1	6255.52	0.231339	1.69e-06	4.16e-05	124.389	130.028	220.537	18.8489	45.778	93.7656	enoyl-CoA hydratase, short chain 1	GO:0004300,GO:0005739,GO:0005759,GO:0006635,GO:0070062	enoyl-CoA hydratase activity|mitochondrion|mitochondrial matrix|fatty acid beta-oxidation|extracellular exosome	path:hsa00062,path:hsa00071,path:hsa00280,path:hsa00310,path:hsa00380,path:hsa00410,path:hsa00640,path:hsa00650	Fatty acid elongation|Fatty acid degradation|Valine, leucine and isoleucine degradation|Lysine degradation|Tryptophan metabolism|beta-Alanine metabolism|Propanoate metabolism|Butanoate metabolism
ECI2	3032.85	0.229252	7.39e-10	4.28e-08	43.8137	54.2357	60.5345	11.6144	13.8636	23.5841	enoyl-CoA delta isomerase 2	GO:0000062,GO:0004165,GO:0005102,GO:0005654,GO:0005739,GO:0005777,GO:0005782,GO:0009062,GO:0016020,GO:0033540,GO:0043231	fatty-acyl-CoA binding|dodecenoyl-CoA delta-isomerase activity|receptor binding|nucleoplasm|mitochondrion|peroxisome|peroxisomal matrix|fatty acid catabolic process|membrane|fatty acid beta-oxidation using acyl-CoA oxidase|intracellular membrane-bounded organelle	path:hsa00071,path:hsa04146	Fatty acid degradation|Peroxisome
EHHADH	9276.82	0.109421	1.36e-09	7.53e-08	73.811	62.2917	72.342	4.25931	6.12074	22.7103	enoyl-CoA hydratase and 3-hydroxyacyl CoA dehydrogenase	GO:0003857,GO:0004165,GO:0004300,GO:0005102,GO:0005739,GO:0005777,GO:0005782,GO:0005829,GO:0006475,GO:0006635,GO:0016508,GO:0019899,GO:0033540	3-hydroxyacyl-CoA dehydrogenase activity|dodecenoyl-CoA delta-isomerase activity|enoyl-CoA hydratase activity|receptor binding|mitochondrion|peroxisome|peroxisomal matrix|cytosol|internal protein amino acid acetylation|fatty acid beta-oxidation|long-chain-enoyl-CoA hydratase activity|enzyme binding|fatty acid beta-oxidation using acyl-CoA oxidase	path:hsa00071,path:hsa00280,path:hsa00310,path:hsa00380,path:hsa00410,path:hsa00640,path:hsa00650,path:hsa03320,path:hsa04146	Fatty acid degradation|Valine, leucine and isoleucine degradation|Lysine degradation|Tryptophan metabolism|beta-Alanine metabolism|Propanoate metabolism|Butanoate metabolism|PPAR signaling pathway|Peroxisome
ELOVL6	1888.56	0.128259	2.72e-08	1.14e-06	4.9361	9.32105	11.206	0.240434	2.22737	2.32962	ELOVL fatty acid elongase 6	GO:0005783,GO:0005789,GO:0009922,GO:0019367,GO:0030148,GO:0030176,GO:0034625,GO:0034626,GO:0035338,GO:0042759,GO:0042761,GO:0045540,GO:0102336,GO:0102337,GO:0102338,GO:0102756	endoplasmic reticulum|endoplasmic reticulum membrane|fatty acid elongase activity|fatty acid elongation, saturated fatty acid|sphingolipid biosynthetic process|integral component of endoplasmic reticulum membrane|fatty acid elongation, monounsaturated fatty acid|fatty acid elongation, polyunsaturated fatty acid|long-chain fatty-acyl-CoA biosynthetic process|long-chain fatty acid biosynthetic proc…	path:hsa00062,path:hsa01040	Fatty acid elongation|Biosynthesis of unsaturated fatty acids
ENO3	740.373	0.100227	5.86e-13	6.53e-11	16.8202	6.7605	6.2943	0.879743	1.09743	0.840496	enolase 3	GO:0000015,GO:0000287,GO:0004634,GO:0005615,GO:0005829,GO:0005886,GO:0006094,GO:0007568,GO:0016020,GO:0042493,GO:0042803,GO:0043403,GO:0046982,GO:0061621,GO:0070062	phosphopyruvate hydratase complex|magnesium ion binding|phosphopyruvate hydratase activity|extracellular space|cytosol|plasma membrane|gluconeogenesis|aging|membrane|response to drug|protein homodimerization activity|skeletal muscle tissue regeneration|protein heterodimerization activity|canonical glycolysis|extracellular exosome	path:hsa00010,path:hsa03018,path:hsa04066	Glycolysis / Gluconeogenesis|RNA degradation|HIF-1 signaling pathway
ENPEP	2153.93	0.203843	1.02e-09	5.8e-08	9.94072	14.657	13.3412	2.6281	2.61861	4.77472	glutamyl aminopeptidase	GO:0001525,GO:0002003,GO:0002005,GO:0003081,GO:0004177,GO:0005765,GO:0005886,GO:0005887,GO:0005903,GO:0007267,GO:0008237,GO:0008270,GO:0008283,GO:0009897,GO:0016324,GO:0016477,GO:0031410,GO:0032835,GO:0042277,GO:0043171,GO:0045177,GO:0070006,GO:0070062	angiogenesis|angiotensin maturation|angiotensin catabolic process in blood|regulation of systemic arterial blood pressure by renin-angiotensin|aminopeptidase activity|lysosomal membrane|plasma membrane|integral component of plasma membrane|brush border|cell-cell signaling|metallopeptidase activity|zinc ion binding|cell proliferation|external side of plasma membrane|apical plasma membrane|cell mig…	path:hsa04614	Renin-angiotensin system
ENPP1	3351.31	0.22206	2.13e-06	5.09e-05	8.68906	14.6659	17.3197	2.80388	2.04555	8.84704	ectonucleotide pyrophosphatase/phosphodiesterase 1	GO:0003676,GO:0004527,GO:0004528,GO:0004551,GO:0005044,GO:0005158,GO:0005509,GO:0005524,GO:0005615,GO:0005765,GO:0005886,GO:0005887,GO:0006091,GO:0006771,GO:0006796,GO:0006955,GO:0008270,GO:0009143,GO:0009986,GO:0016021,GO:0016323,GO:0030247,GO:0030308,GO:0030500,GO:0030505,GO:0030643,GO:0030730,GO:0031214,GO:0031953,GO:0032869,GO:0035529,GO:0042803,GO:0045599,GO:0045719,GO:0046034,GO:0046325,GO:…	nucleic acid binding|exonuclease activity|phosphodiesterase I activity|nucleotide diphosphatase activity|scavenger receptor activity|insulin receptor binding|calcium ion binding|ATP binding|extracellular space|lysosomal membrane|plasma membrane|integral component of plasma membrane|generation of precursor metabolites and energy|riboflavin metabolic process|phosphate-containing compound metabolic …	path:hsa00230,path:hsa00240,path:hsa00500,path:hsa00740,path:hsa00760,path:hsa00770	Purine metabolism|Pyrimidine metabolism|Starch and sucrose metabolism|Riboflavin metabolism|Nicotinate and nicotinamide metabolism|Pantothenate and CoA biosynthesis
ENTPD5	8072.48	0.159045	2.12e-05	0.000369061	29.9716	26.088	28.7595	2.04931	2.1742	18.3658	ectonucleoside triphosphate diphosphohydrolase 5	GO:0004382,GO:0005576,GO:0005783,GO:0006487,GO:0008283,GO:0014066,GO:0017110,GO:0034656,GO:0045134,GO:0045821,GO:0046034,GO:0051084,GO:0070062	guanosine-diphosphatase activity|extracellular region|endoplasmic reticulum|protein N-linked glycosylation|cell proliferation|regulation of phosphatidylinositol 3-kinase signaling|nucleoside-diphosphatase activity|nucleobase-containing small molecule catabolic process|uridine-diphosphatase activity|positive regulation of glycolytic process|ATP metabolic process|'de novo' posttranslational protein…	path:hsa00230,path:hsa00240	Purine metabolism|Pyrimidine metabolism
ENTPD8	131.67	0.144207	0.000285182	0.0033179	1.61404	1.32162	2.62778	0.810518	0.0110981	0.146832	ectonucleoside triphosphate diphosphohydrolase 8	GO:0005524,GO:0005886,GO:0009124,GO:0009133,GO:0016021,GO:0017110,GO:0017111,GO:0034656,GO:0046872,GO:0102485,GO:0102486,GO:0102487,GO:0102488,GO:0102489,GO:0102490,GO:0102491	ATP binding|plasma membrane|nucleoside monophosphate biosynthetic process|nucleoside diphosphate biosynthetic process|integral component of membrane|nucleoside-diphosphatase activity|nucleoside-triphosphatase activity|nucleobase-containing small molecule catabolic process|metal ion binding|dATP phosphohydrolase activity|dCTP phosphohydrolase activity|dUTP phosphohydrolase activity|dTTP phosphohyd…	path:hsa00230,path:hsa00240,path:hsa05169	Purine metabolism|Pyrimidine metabolism|Epstein-Barr virus infection
ESPN	432.887	0.182288	0.000651236	0.00656965	2.12222	1.17546	1.80862	0.0692443	0.121795	1.47387	espin	GO:0005737,GO:0005902,GO:0005903,GO:0007605,GO:0007626,GO:0017124,GO:0030046,GO:0031941,GO:0032426,GO:0051015,GO:0051017,GO:0051491,GO:0051494	cytoplasm|microvillus|brush border|sensory perception of sound|locomotory behavior|SH3 domain binding|parallel actin filament bundle assembly|filamentous actin|stereocilium tip|actin filament binding|actin filament bundle assembly|positive regulation of filopodium assembly|negative regulation of cytoskeleton organization
ESR1	1324.59	0.0814177	4.45e-23	2.96e-20	2.02422	2.46168	1.47412	0.167965	0.265724	0.217252	estrogen receptor 1			path:hsa01522,path:hsa04915,path:hsa04917,path:hsa04919,path:hsa04961,path:hsa05200,path:hsa05205,path:hsa05224	Endocrine resistance|Estrogen signaling pathway|Prolactin signaling pathway|Thyroid hormone signaling pathway|Endocrine and other factor-regulated calcium reabsorption|Pathways in cancer|Proteoglycans in cancer|Breast cancer
ETFDH	3095.53	0.135254	4.99e-16	9.59e-14	24.9581	38.295	36.652	3.23556	6.66167	8.06856	electron transfer flavoprotein dehydrogenase	GO:0004174,GO:0005759,GO:0006979,GO:0009055,GO:0016491,GO:0017133,GO:0022900,GO:0022904,GO:0031305,GO:0031966,GO:0033539,GO:0043783,GO:0046872,GO:0048038,GO:0048039,GO:0050660,GO:0051539	electron-transferring-flavoprotein dehydrogenase activity|mitochondrial matrix|response to oxidative stress|electron transfer activity|oxidoreductase activity|mitochondrial electron transfer flavoprotein complex|electron transport chain|respiratory electron transport chain|integral component of mitochondrial inner membrane|mitochondrial membrane|fatty acid beta-oxidation using acyl-CoA dehydrogen…
ETNK2	2312.75	0.0773511	7.95e-14	1.02e-11	14.675	17.3546	34.896	1.13036	0.871798	5.77956	ethanolamine kinase 2	GO:0001701,GO:0001890,GO:0004305,GO:0005524,GO:0005829,GO:0006646,GO:0009791,GO:0035264	in utero embryonic development|placenta development|ethanolamine kinase activity|ATP binding|cytosol|phosphatidylethanolamine biosynthetic process|post-embryonic development|multicellular organism growth	path:hsa00564	Glycerophospholipid metabolism
EVA1A	1110.56	0.117385	1.43e-06	3.6e-05	16.865	17.5618	19.2209	0.537956	1.47704	8.6283	eva-1 homolog A, regulator of programmed cell death	GO:0005765,GO:0005788,GO:0005789,GO:0005886,GO:0006914,GO:0006915,GO:0016021,GO:0043231,GO:0043687,GO:0044267	lysosomal membrane|endoplasmic reticulum lumen|endoplasmic reticulum membrane|plasma membrane|autophagy|apoptotic process|integral component of membrane|intracellular membrane-bounded organelle|post-translational protein modification|cellular protein metabolic process
F10	2405.23	0.0887013	1.74e-11	1.44e-09	54.5935	48.3537	51.1538	2.50572	4.36216	11.9959	coagulation factor X			path:hsa04610	Complement and coagulation cascades
F11	5208.13	0.0570134	5.11e-19	1.81e-16	9.18566	21.1766	22.1033	0.42808	1.02349	2.97059	coagulation factor XI			path:hsa04610	Complement and coagulation cascades
F12	5098.64	0.0570358	3.57e-08	1.44e-06	121.434	95.4652	77.1973	0.46941	8.90179	8.9656	coagulation factor XII			path:hsa04610	Complement and coagulation cascades
F13B	4104.34	0.0746899	2.99e-05	0.000490738	21.353	29.1519	40.0569	0	1.34717	5.13148	coagulation factor XIII B chain			path:hsa04610	Complement and coagulation cascades
F2	24033.7	0.0934094	0.000274411	0.00321383	295.702	413.307	540.048	0.0885408	29.1057	74.0103	coagulation factor II, thrombin			path:hsa04080,path:hsa04610,path:hsa04810	Neuroactive ligand-receptor interaction|Complement and coagulation cascades|Regulation of actin cytoskeleton
F5	10727.3	0.108153	1.01e-06	2.65e-05	29.5067	24.7507	26.8361	0.769712	2.09243	10.3265	coagulation factor V			path:hsa04610	Complement and coagulation cascades
F7	2588.58	0.0884578	5.23e-05	0.00078788	11.5625	19.0783	19.7245	0.0051258	1.00799	3.92797	coagulation factor VII			path:hsa04610	Complement and coagulation cascades
F8	2409.6	0.189348	2.99e-07	9.63e-06	4.36873	6.74833	7.61444	0.777301	3.15919	1.15076	coagulation factor VIII			path:hsa04610	Complement and coagulation cascades
FAAH	751.162	0.22975	8.97e-06	0.000175588	13.4845	11.1744	11.0859	2.65991	1.57949	6.12824	fatty acid amide hydrolase			path:hsa04723	Retrograde endocannabinoid signaling
FABP1	15161.7	0.0674117	2.58e-05	0.000434562	729.834	1597.45	910.006	0.205514	73.358	94.1071	fatty acid binding protein 1	GO:0003682,GO:0005324,GO:0005504,GO:0005543,GO:0005654,GO:0005782,GO:0005829,GO:0008144,GO:0016209,GO:0019216,GO:0019433,GO:0032000,GO:0032052,GO:0043066,GO:0043154,GO:0043234,GO:0045179,GO:0050892,GO:0051345,GO:0070062,GO:0070301,GO:0071456	chromatin binding|long-chain fatty acid transporter activity|fatty acid binding|phospholipid binding|nucleoplasm|peroxisomal matrix|cytosol|drug binding|antioxidant activity|regulation of lipid metabolic process|triglyceride catabolic process|positive regulation of fatty acid beta-oxidation|bile acid binding|negative regulation of apoptotic process|negative regulation of cysteine-type endopeptida…	path:hsa03320,path:hsa04975	PPAR signaling pathway|Fat digestion and absorption
FAH	2938.6	0.236241	9.34e-05	0.00129235	41.0685	48.6994	61.3126	6.27729	8.06803	44.5362	fumarylacetoacetate hydrolase	GO:0004334,GO:0005829,GO:0006527,GO:0006559,GO:0006572,GO:0046872,GO:0070062	fumarylacetoacetase activity|cytosol|arginine catabolic process|L-phenylalanine catabolic process|tyrosine catabolic process|metal ion binding|extracellular exosome	path:hsa00350	Tyrosine metabolism
FAM13A	2417.75	0.223469	4.37e-06	9.56e-05	3.66306	5.11162	8.07886	0.770495	2.27089	1.24235	family with sequence similarity 13 member A	GO:0005096,GO:0005829,GO:0007165,GO:0051056	GTPase activator activity|cytosol|signal transduction|regulation of small GTPase mediated signal transduction
FBP1	5395.04	0.0823204	1.18e-10	7.98e-09	133.233	115.78	123.29	4.40761	12.0086	26.497	fructose-bisphosphatase 1			path:hsa00010,path:hsa00030,path:hsa00051,path:hsa04152,path:hsa04910,path:hsa04922	Glycolysis / Gluconeogenesis|Pentose phosphate pathway|Fructose and mannose metabolism|AMPK signaling pathway|Insulin signaling pathway|Glucagon signaling pathway
FCMR	189.685	0.217936	7.44e-07	2.07e-05	0.969388	1.49348	2.27305	0.127674	0.501212	0.719553	Fc fragment of IgM receptor	GO:0002376,GO:0005576,GO:0006968,GO:0016021,GO:0043066	immune system process|extracellular region|cellular defense response|integral component of membrane|negative regulation of apoptotic process
FCN1	227.277	0.201027	0.000226941	0.00274656	0.801485	1.38611	0.541659	0.0684295	0.225172	0.406426	ficolin 1	GO:0001664,GO:0001867,GO:0002752,GO:0004252,GO:0005576,GO:0005581,GO:0006956,GO:0007186,GO:0008329,GO:0030246,GO:0031232,GO:0033691,GO:0034394,GO:0034774,GO:0043312,GO:0043654,GO:0046597,GO:0046872,GO:1904813,GO:2000484	G-protein coupled receptor binding|complement activation, lectin pathway|cell surface pattern recognition receptor signaling pathway|serine-type endopeptidase activity|extracellular region|collagen trimer|complement activation|G-protein coupled receptor signaling pathway|signaling pattern recognition receptor activity|carbohydrate binding|extrinsic component of external side of plasma membrane|si…
FCN2	1708.57	0.0226241	1.36e-17	3.56e-15	9.4102	12.0761	20.6879	0.0298068	0.20856	1.13507	ficolin 2	GO:0001867,GO:0003823,GO:0004252,GO:0005576,GO:0005581,GO:0006956,GO:0008228,GO:0043394,GO:0043654,GO:0046872,GO:0048306,GO:0050829,GO:0050830,GO:0070062,GO:0072562,GO:2001065	complement activation, lectin pathway|antigen binding|serine-type endopeptidase activity|extracellular region|collagen trimer|complement activation|opsonization|proteoglycan binding|recognition of apoptotic cell|metal ion binding|calcium-dependent protein binding|defense response to Gram-negative bacterium|defense response to Gram-positive bacterium|extracellular exosome|blood microparticle|manna…
FCN3	1812.26	0.0603157	2.37e-23	1.64e-20	20.956	83.3949	122.505	0.898419	8.15037	9.99519	ficolin 3
FDX1	1365.6	0.241541	5.73e-07	1.67e-05	20.0943	12.8487	14.3811	4.15916	3.74589	6.84376	ferredoxin 1	GO:0005506,GO:0005739,GO:0005759,GO:0006700,GO:0008203,GO:0009055,GO:0016125,GO:0042446,GO:0044281,GO:0051537,GO:0071320,GO:1904322	iron ion binding|mitochondrion|mitochondrial matrix|C21-steroid hormone biosynthetic process|cholesterol metabolic process|electron transfer activity|sterol metabolic process|hormone biosynthetic process|small molecule metabolic process|2 iron, 2 sulfur cluster binding|cellular response to cAMP|cellular response to forskolin
FETUB	1273.01	0.0383372	9.14e-08	3.32e-06	17.0175	19.9859	21.527	0	0.615302	1.26648	fetuin B	GO:0004869,GO:0005576,GO:0007338,GO:0007339,GO:0008191,GO:0010951,GO:0070062	cysteine-type endopeptidase inhibitor activity|extracellular region|single fertilization|binding of sperm to zona pellucida|metalloendopeptidase inhibitor activity|negative regulation of endopeptidase activity|extracellular exosome
FGA	283036	0.043086	4.81e-15	7.51e-13	1209.91	3703.59	1689.55	16.9514	164.579	191.039	fibrinogen alpha chain			path:hsa04610,path:hsa04611	Complement and coagulation cascades|Platelet activation
FGB	302229	0.059683	2.13e-06	5.09e-05	1318.76	4430.68	1674.39	1.27428	171.317	216.916	fibrinogen beta chain			path:hsa04610,path:hsa04611	Complement and coagulation cascades|Platelet activation
FGG	188580	0.055442	1.31e-15	2.25e-13	1336.9	4801.29	1846.32	45.841	183.168	303.804	fibrinogen gamma chain			path:hsa04610,path:hsa04611,path:hsa05150	Complement and coagulation cascades|Platelet activation|Staphylococcus aureus infection
FGGY	1893.36	0.149981	8.27e-14	1.05e-11	5.2425	3.72121	2.41045	0.566728	0.459015	0.57256	FGGY carbohydrate kinase domain containing	GO:0005623,GO:0019150,GO:0019321,GO:0046835,GO:0070050	cell|D-ribulokinase activity|pentose metabolic process|carbohydrate phosphorylation|neuron cellular homeostasis
FGL1	21143.5	0.108722	2.32e-05	0.000395836	124.611	353.609	127.49	1.30602	25.4456	54.1223	fibrinogen like 1
FLT3	105.28	0.186395	1.26e-05	0.000234428	0.325592	0.613792	0.908956	0.0740022	0.0806924	0.302868	fms related tyrosine kinase 3			path:hsa04010,path:hsa04014,path:hsa04151,path:hsa04640,path:hsa05200,path:hsa05202,path:hsa05221,path:hsa05230	MAPK signaling pathway|Ras signaling pathway|PI3K-Akt signaling pathway|Hematopoietic cell lineage|Pathways in cancer|Transcriptional misregulation in cancer|Acute myeloid leukemia|Central carbon metabolism in cancer
FMO3	8733.91	0.0786181	2.77e-10	1.73e-08	100.921	132.432	118.272	2.65612	10.4319	26.1411	flavin containing monooxygenase 3			path:hsa00982	Drug metabolism - cytochrome P450
FNDC4	992.949	0.14971	1.14e-06	2.96e-05	17.733	22.8426	12.4896	2.36224	2.40235	6.63494	fibronectin type III domain containing 4	GO:0005615,GO:0005783,GO:0005886,GO:0016021,GO:0050728,GO:0071559	extracellular space|endoplasmic reticulum|plasma membrane|integral component of membrane|negative regulation of inflammatory response|response to transforming growth factor beta
FNDC5	918.2	0.0503157	6e-08	2.27e-06	21.9354	4.34245	6.01173	0.0411802	0.484316	0.513988	fibronectin type III domain containing 5	GO:0005179,GO:0005576,GO:0005778,GO:0005783,GO:0005886,GO:0014850,GO:0016021,GO:0090336	hormone activity|extracellular region|peroxisomal membrane|endoplasmic reticulum|plasma membrane|response to muscle activity|integral component of membrane|positive regulation of brown fat cell differentiation
FOLH1	807.482	0.166874	1.8e-09	9.57e-08	2.27454	2.99963	3.96291	0.791253	0.482109	0.675417	folate hydrolase 1	GO:0004181,GO:0005737,GO:0005886,GO:0005887,GO:0006508,GO:0006760,GO:0008233,GO:0008652,GO:0009986,GO:0016020,GO:0016805,GO:0035609,GO:0046872,GO:0070062,GO:1904492,GO:1904493	metallocarboxypeptidase activity|cytoplasm|plasma membrane|integral component of plasma membrane|proteolysis|folic acid-containing compound metabolic process|peptidase activity|cellular amino acid biosynthetic process|cell surface|membrane|dipeptidase activity|C-terminal protein deglutamylation|metal ion binding|extracellular exosome|Ac-Asp-Glu binding|tetrahydrofolyl-poly(glutamate) polymer bind…	path:hsa00250,path:hsa04977	Alanine, aspartate and glutamate metabolism|Vitamin digestion and absorption
FOLH1B	368.259	0.047017	8.29e-28	1.32e-24	2.97886	3.9482	6.3062	0.158251	0.215918	0.422417	folate hydrolase 1B	GO:0004181,GO:0005737,GO:0005886,GO:0005887,GO:0006508,GO:0006760,GO:0008233,GO:0008652,GO:0009986,GO:0016020,GO:0016805,GO:0035609,GO:0046872,GO:0070062,GO:1904492,GO:1904493	metallocarboxypeptidase activity|cytoplasm|plasma membrane|integral component of plasma membrane|proteolysis|folic acid-containing compound metabolic process|peptidase activity|cellular amino acid biosynthetic process|cell surface|membrane|dipeptidase activity|C-terminal protein deglutamylation|metal ion binding|extracellular exosome|Ac-Asp-Glu binding|tetrahydrofolyl-poly(glutamate) polymer bind…
FST	1952.39	0.0935622	2.13e-07	7.1e-06	11.0283	35.9459	5.81759	0.550376	1.49396	2.74008	follistatin			path:hsa04350	TGF-beta signaling pathway
FTCD	5994.63	0.0816427	1.63e-06	4.02e-05	18.912	22.2705	53.4413	0.0814373	2.12388	8.90218	formimidoyltransferase cyclodeaminase	GO:0000139,GO:0005542,GO:0005737,GO:0005783,GO:0005793,GO:0005794,GO:0005814,GO:0005829,GO:0005886,GO:0006548,GO:0006760,GO:0007010,GO:0008017,GO:0019556,GO:0019557,GO:0030407,GO:0030409,GO:0030412,GO:0030868,GO:0035999,GO:0070062	Golgi membrane|folic acid binding|cytoplasm|endoplasmic reticulum|endoplasmic reticulum-Golgi intermediate compartment|Golgi apparatus|centriole|cytosol|plasma membrane|histidine catabolic process|folic acid-containing compound metabolic process|cytoskeleton organization|microtubule binding|histidine catabolic process to glutamate and formamide|histidine catabolic process to glutamate and formate…	path:hsa00340,path:hsa00670	Histidine metabolism|One carbon pool by folate
FXYD1	741.563	0.0587339	1.3e-21	6.71e-19	8.54727	12.154	18.8935	0.895571	0.643787	1.22635	FXYD domain containing ion transport regulator 1	GO:0005254,GO:0005886,GO:0005887,GO:0005890,GO:0005901,GO:0006813,GO:0006814,GO:0006821,GO:0006936,GO:0008016,GO:0010734,GO:0014704,GO:0016324,GO:0017080,GO:0030315,GO:0034220,GO:0042383,GO:0044325,GO:0086036,GO:1903278,GO:1903779,GO:2000649	chloride channel activity|plasma membrane|integral component of plasma membrane|sodium:potassium-exchanging ATPase complex|caveola|potassium ion transport|sodium ion transport|chloride transport|muscle contraction|regulation of heart contraction|negative regulation of protein glutathionylation|intercalated disc|apical plasma membrane|sodium channel regulator activity|T-tubule|ion transmembrane tr…	path:hsa04024	cAMP signaling pathway
G6PC	16149.5	0.167903	2.16e-05	0.000373809	120.052	240.977	68.3317	27.4149	13.2367	38.8319	glucose-6-phosphatase catalytic subunit	GO:0004346,GO:0005789,GO:0005977,GO:0005980,GO:0006094,GO:0006641,GO:0008202,GO:0010468,GO:0015760,GO:0016021,GO:0016773,GO:0030176,GO:0032094,GO:0035264,GO:0042301,GO:0042593,GO:0042632,GO:0046415,GO:0046838,GO:0051156	glucose-6-phosphatase activity|endoplasmic reticulum membrane|glycogen metabolic process|glycogen catabolic process|gluconeogenesis|triglyceride metabolic process|steroid metabolic process|regulation of gene expression|glucose-6-phosphate transport|integral component of membrane|phosphotransferase activity, alcohol group as acceptor|integral component of endoplasmic reticulum membrane|response to…	path:hsa00010,path:hsa00052,path:hsa00500,path:hsa04068,path:hsa04151,path:hsa04152,path:hsa04910,path:hsa04920,path:hsa04922,path:hsa04931,path:hsa04973	Glycolysis / Gluconeogenesis|Galactose metabolism|Starch and sucrose metabolism|FoxO signaling pathway|PI3K-Akt signaling pathway|AMPK signaling pathway|Insulin signaling pathway|Adipocytokine signaling pathway|Glucagon signaling pathway|Insulin resistance|Carbohydrate digestion and absorption
GADD45G	438.758	0.0997126	3.22e-09	1.63e-07	20.5149	17.9122	26.1923	0.830005	2.59959	6.56616	growth arrest and DNA damage inducible gamma			path:hsa04010,path:hsa04068,path:hsa04110,path:hsa04115,path:hsa04210,path:hsa04218,path:hsa05169,path:hsa05200,path:hsa05202,path:hsa05210,path:hsa05212,path:hsa05213,path:hsa05214,path:hsa05216,path:hsa05217,path:hsa05218,path:hsa05220,path:hsa05222,path:hsa05223,path:hsa05224,path:hsa05225,path:hsa05226	MAPK signaling pathway|FoxO signaling pathway|Cell cycle|p53 signaling pathway|Apoptosis|Cellular senescence|Epstein-Barr virus infection|Pathways in cancer|Transcriptional misregulation in cancer|Colorectal cancer|Pancreatic cancer|Endometrial cancer|Glioma|Thyroid cancer|Basal cell carcinoma|Melanoma|Chronic myeloid leukemia|Small cell lung cancer|Non-small cell lung cancer|Breast cancer|Hepato…
GAMT	2347.89	0.130584	1.24e-11	1.06e-09	23.7557	22.7077	43.187	4.56509	2.29303	9.8658	guanidinoacetate N-methyltransferase	GO:0005634,GO:0005737,GO:0005829,GO:0006600,GO:0006601,GO:0006936,GO:0007283,GO:0008168,GO:0009887,GO:0030731,GO:0040014,GO:0046498,GO:0046500,GO:0070062	nucleus|cytoplasm|cytosol|creatine metabolic process|creatine biosynthetic process|muscle contraction|spermatogenesis|methyltransferase activity|animal organ morphogenesis|guanidinoacetate N-methyltransferase activity|regulation of multicellular organism growth|S-adenosylhomocysteine metabolic process|S-adenosylmethionine metabolic process|extracellular exosome	path:hsa00260,path:hsa00330	Glycine, serine and threonine metabolism|Arginine and proline metabolism
GAS2	552.542	0.221589	0.000247675	0.00295929	2.81702	3.37436	3.88059	1.11351	0.184681	1.93535	growth arrest specific 2	GO:0005829,GO:0005884,GO:0006915,GO:0007050,GO:0008017,GO:0008360,GO:0016020	cytosol|actin filament|apoptotic process|cell cycle arrest|microtubule binding|regulation of cell shape|membrane
GATM	38427.7	0.236194	1.33e-05	0.000246063	190.699	395.141	586.198	75.5787	48.7217	277.574	glycine amidinotransferase	GO:0005739,GO:0005743,GO:0005758,GO:0006600,GO:0006601,GO:0007275,GO:0007611,GO:0014889,GO:0015068,GO:0070062	mitochondrion|mitochondrial inner membrane|mitochondrial intermembrane space|creatine metabolic process|creatine biosynthetic process|multicellular organism development|learning or memory|muscle atrophy|glycine amidinotransferase activity|extracellular exosome	path:hsa00260,path:hsa00330	Glycine, serine and threonine metabolism|Arginine and proline metabolism
GC	73845	0.0801117	1.29e-08	5.86e-07	496.077	1296.43	1301.28	10.3488	63.0958	351.134	GC, vitamin D binding protein	GO:0003779,GO:0005499,GO:0005576,GO:0005615,GO:0005829,GO:0042359,GO:0043202,GO:0051180,GO:0070062,GO:0072562,GO:0090482,GO:1902118	actin binding|vitamin D binding|extracellular region|extracellular space|cytosol|vitamin D metabolic process|lysosomal lumen|vitamin transport|extracellular exosome|blood microparticle|vitamin transmembrane transporter activity|calcidiol binding
GCDH	1055.8	0.206109	2.13e-07	7.1e-06	6.39691	6.78356	12.4721	1.46687	2.9626	1.95734	glutaryl-CoA dehydrogenase	GO:0000062,GO:0004361,GO:0005739,GO:0005759,GO:0006554,GO:0006568,GO:0033539,GO:0046949,GO:0050660	fatty-acyl-CoA binding|glutaryl-CoA dehydrogenase activity|mitochondrion|mitochondrial matrix|lysine catabolic process|tryptophan metabolic process|fatty acid beta-oxidation using acyl-CoA dehydrogenase|fatty-acyl-CoA biosynthetic process|flavin adenine dinucleotide binding	path:hsa00071,path:hsa00310,path:hsa00380	Fatty acid degradation|Lysine degradation|Tryptophan metabolism
GCH1	1507.59	0.184359	3.8e-06	8.45e-05	12.4487	18.0665	14.4515	1.10691	4.26118	6.21555	GTP cyclohydrolase 1	GO:0003924,GO:0003934,GO:0005509,GO:0005525,GO:0005634,GO:0005654,GO:0005737,GO:0005829,GO:0006729,GO:0006809,GO:0008217,GO:0008270,GO:0010460,GO:0014916,GO:0030742,GO:0031369,GO:0031410,GO:0031965,GO:0032496,GO:0034341,GO:0034612,GO:0035998,GO:0042311,GO:0042416,GO:0042559,GO:0042803,GO:0043234,GO:0044306,GO:0045776,GO:0046654,GO:0048265,GO:0050662,GO:0050884,GO:0051000,GO:0051019,GO:0051186,GO:…	GTPase activity|GTP cyclohydrolase I activity|calcium ion binding|GTP binding|nucleus|nucleoplasm|cytoplasm|cytosol|tetrahydrobiopterin biosynthetic process|nitric oxide biosynthetic process|regulation of blood pressure|zinc ion binding|positive regulation of heart rate|regulation of lung blood pressure|GTP-dependent protein binding|translation initiation factor binding|cytoplasmic vesicle|nuclea…	path:hsa00790	Folate biosynthesis
GCHFR	545.29	0.221583	1.25e-09	6.97e-08	23.1728	27.6204	43.7774	5.81002	9.10201	13.5025	GTP cyclohydrolase I feedback regulator	GO:0004857,GO:0005634,GO:0005654,GO:0005737,GO:0005829,GO:0006809,GO:0009890,GO:0016597,GO:0030425,GO:0030742,GO:0031965,GO:0042133,GO:0042470,GO:0043105,GO:0043234,GO:0044549,GO:0051186,GO:0051291	enzyme inhibitor activity|nucleus|nucleoplasm|cytoplasm|cytosol|nitric oxide biosynthetic process|negative regulation of biosynthetic process|amino acid binding|dendrite|GTP-dependent protein binding|nuclear membrane|neurotransmitter metabolic process|melanosome|negative regulation of GTP cyclohydrolase I activity|protein complex|GTP cyclohydrolase binding|cofactor metabolic process|protein heter…
GCKR	1797.98	0.0840604	1.18e-08	5.37e-07	11.295	21.9058	22.0802	0.211494	1.51329	5.38016	glucokinase regulator
GDF2	661.868	0.0719079	2.77e-05	0.000459452	7.02691	7.18791	6.62082	0	0.55202	0.672417	growth differentiation factor 2			path:hsa04060	Cytokine-cytokine receptor interaction
GFRA2	142.883	0.101526	3.32e-12	3.11e-10	1.25723	0.951671	1.14298	0.145921	0.0926568	0.177498	GDNF family receptor alpha 2	GO:0000165,GO:0005088,GO:0005622,GO:0005886,GO:0007169,GO:0007411,GO:0016167,GO:0019898,GO:0031225,GO:0033141	MAPK cascade|Ras guanyl-nucleotide exchange factor activity|intracellular|plasma membrane|transmembrane receptor protein tyrosine kinase signaling pathway|axon guidance|glial cell-derived neurotrophic factor receptor activity|extrinsic component of membrane|anchored component of membrane|positive regulation of peptidyl-serine phosphorylation of STAT protein
GHR	7176.56	0.137959	1.78e-10	1.17e-08	35.92	35.4552	37.2032	8.4082	3.02787	8.0924	growth hormone receptor	GO:0000187,GO:0000255,GO:0004896,GO:0005576,GO:0005615,GO:0005829,GO:0005886,GO:0005887,GO:0006101,GO:0006103,GO:0006105,GO:0006107,GO:0006549,GO:0006573,GO:0006600,GO:0006631,GO:0006897,GO:0007259,GO:0009986,GO:0016021,GO:0017046,GO:0019530,GO:0019838,GO:0019901,GO:0031623,GO:0032355,GO:0032870,GO:0036464,GO:0040014,GO:0040018,GO:0042531,GO:0042802,GO:0042803,GO:0042976,GO:0043235,GO:0044236,GO:…	activation of MAPK activity|allantoin metabolic process|cytokine receptor activity|extracellular region|extracellular space|cytosol|plasma membrane|integral component of plasma membrane|citrate metabolic process|2-oxoglutarate metabolic process|succinate metabolic process|oxaloacetate metabolic process|isoleucine metabolic process|valine metabolic process|creatine metabolic process|fatty acid met…	path:hsa04060,path:hsa04080,path:hsa04151,path:hsa04630	Cytokine-cytokine receptor interaction|Neuroactive ligand-receptor interaction|PI3K-Akt signaling pathway|Jak-STAT signaling pathway
GJB2	659.337	0.206476	0.000225422	0.00273439	6.83146	11.5113	8.32942	1.11638	0.870115	6.52882	gap junction protein beta 2	GO:0005243,GO:0005922,GO:0007267,GO:0007605,GO:0016021,GO:0016264,GO:0042802	gap junction channel activity|connexin complex|cell-cell signaling|sensory perception of sound|integral component of membrane|gap junction assembly|identical protein binding
GLS2	2225.03	0.0137516	3.85e-44	6.13e-40	29.0311	20.0142	27.6014	0.414266	0.205567	0.675657	glutaminase 2	GO:0004359,GO:0005739,GO:0005759,GO:0006520,GO:0006537,GO:0006543,GO:0008652,GO:0014047,GO:0042981,GO:0072593,GO:1903955	glutaminase activity|mitochondrion|mitochondrial matrix|cellular amino acid metabolic process|glutamate biosynthetic process|glutamine catabolic process|cellular amino acid biosynthetic process|glutamate secretion|regulation of apoptotic process|reactive oxygen species metabolic process|positive regulation of protein targeting to mitochondrion	path:hsa00220,path:hsa00250,path:hsa00471,path:hsa04724,path:hsa04727,path:hsa04964,path:hsa05206,path:hsa05230	Arginine biosynthesis|Alanine, aspartate and glutamate metabolism|D-Glutamine and D-glutamate metabolism|Glutamatergic synapse|GABAergic synapse|Proximal tubule bicarbonate reclamation|MicroRNAs in cancer|Central carbon metabolism in cancer
GLTPD2	286.885	0.0849086	2.48e-06	5.8e-05	18.0633	15.2502	16.2628	0.104092	1.9697	2.95185	glycolipid transfer protein domain containing 2	GO:0005737,GO:0120013	cytoplasm|intermembrane lipid transfer activity
GLYATL1	4617.59	0.0546914	4.33e-08	1.71e-06	36.1623	40.4242	36.2503	0.0965372	2.04513	4.67784	glycine-N-acyltransferase like 1	GO:0005739,GO:0006541,GO:0047946,GO:0047961	mitochondrion|glutamine metabolic process|glutamine N-acyltransferase activity|glycine N-acyltransferase activity
GLYCTK	3428.88	0.117353	3.04e-12	2.9e-10	18.9527	17.2322	30.0672	2.29385	1.37192	7.57591	glycerate kinase	GO:0005524,GO:0005737,GO:0005739,GO:0005794,GO:0005829,GO:0006468,GO:0008887,GO:0061624	ATP binding|cytoplasm|mitochondrion|Golgi apparatus|cytosol|protein phosphorylation|glycerate kinase activity|fructose catabolic process to hydroxyacetone phosphate and glyceraldehyde-3-phosphate	path:hsa00030,path:hsa00260,path:hsa00561,path:hsa00630	Pentose phosphate pathway|Glycine, serine and threonine metabolism|Glycerolipid metabolism|Glyoxylate and dicarboxylate metabolism
GMNC	139.532	0.0597306	7.98e-07	2.19e-05	1.26144	1.37788	1.48911	0	0.0492549	0.229297	geminin coiled-coil domain containing	GO:0003682,GO:0005634,GO:0006270,GO:0007049,GO:0008283,GO:0060271	chromatin binding|nucleus|DNA replication initiation|cell cycle|cell proliferation|cilium assembly
GNA14	212.589	0.182038	6.12e-09	2.94e-07	2.05896	2.11134	2.63138	0.482226	0.649706	0.474489	G protein subunit alpha 14	GO:0001664,GO:0003924,GO:0004871,GO:0005525,GO:0005834,GO:0005886,GO:0007165,GO:0007186,GO:0007188,GO:0030168,GO:0031683,GO:0046872,GO:0060158,GO:0070062	G-protein coupled receptor binding|GTPase activity|signal transducer activity|GTP binding|heterotrimeric G-protein complex|plasma membrane|signal transduction|G-protein coupled receptor signaling pathway|adenylate cyclase-modulating G-protein coupled receptor signaling pathway|platelet activation|G-protein beta/gamma-subunit complex binding|metal ion binding|phospholipase C-activating dopamine re…	path:hsa04020,path:hsa05142,path:hsa05146	Calcium signaling pathway|Chagas disease (American trypanosomiasis)|Amoebiasis
GNAO1	269.236	0.0875075	6.24e-14	8.36e-12	0.735734	1.60129	1.28755	0.124807	0.17259	0.0852048	G protein subunit alpha o1	GO:0003924,GO:0004871,GO:0005525,GO:0005834,GO:0005886,GO:0006457,GO:0006936,GO:0007188,GO:0007212,GO:0007223,GO:0007568,GO:0007626,GO:0008016,GO:0030425,GO:0030900,GO:0031175,GO:0031683,GO:0031821,GO:0031852,GO:0032794,GO:0034097,GO:0042542,GO:0043209,GO:0043278,GO:0043547,GO:0044297,GO:0046872,GO:0051430,GO:0051926	GTPase activity|signal transducer activity|GTP binding|heterotrimeric G-protein complex|plasma membrane|protein folding|muscle contraction|adenylate cyclase-modulating G-protein coupled receptor signaling pathway|dopamine receptor signaling pathway|Wnt signaling pathway, calcium modulating pathway|aging|locomotory behavior|regulation of heart contraction|dendrite|forebrain development|neuron proj…	path:hsa04015,path:hsa04713,path:hsa04723,path:hsa04724,path:hsa04725,path:hsa04726,path:hsa04727,path:hsa04728,path:hsa04730,path:hsa04915,path:hsa04916,path:hsa04921,path:hsa04926,path:hsa05032,path:hsa05034,path:hsa05142,path:hsa05145,path:hsa05163,path:hsa05170	Rap1 signaling pathway|Circadian entrainment|Retrograde endocannabinoid signaling|Glutamatergic synapse|Cholinergic synapse|Serotonergic synapse|GABAergic synapse|Dopaminergic synapse|Long-term depression|Estrogen signaling pathway|Melanogenesis|Oxytocin signaling pathway|Relaxin signaling pathway|Morphine addiction|Alcoholism|Chagas disease (American trypanosomiasis)|Toxoplasmosis|Human cytomega…
GNE	4559.7	0.208605	1.47e-06	3.67e-05	14.4057	22.8633	36.4638	8.11737	4.43218	6.50268	glucosamine (UDP-N-acetyl)-2-epimerase/N-acetylmannosamine kinase	GO:0004553,GO:0005524,GO:0005737,GO:0005829,GO:0006045,GO:0006047,GO:0006054,GO:0007155,GO:0008761,GO:0009384,GO:0046872	hydrolase activity, hydrolyzing O-glycosyl compounds|ATP binding|cytoplasm|cytosol|N-acetylglucosamine biosynthetic process|UDP-N-acetylglucosamine metabolic process|N-acetylneuraminate metabolic process|cell adhesion|UDP-N-acetylglucosamine 2-epimerase activity|N-acylmannosamine kinase activity|metal ion binding	path:hsa00520	Amino sugar and nucleotide sugar metabolism
GOLGA8M	214.535	0.19898	5.62e-06	0.000118707	0.339307	0.713991	0.319722	0.112558	0.0946116	0.105269	golgin A8 family member M	GO:0005794	Golgi apparatus
GOLT1A	742.936	0.191895	7.05e-06	0.0001436	35.1887	39.9197	36.2831	9.37082	3.58938	14.9078	golgi transport 1A	GO:0000137,GO:0000139,GO:0005635,GO:0005783,GO:0005802,GO:0006888,GO:0015031,GO:0016021	Golgi cis cisterna|Golgi membrane|nuclear envelope|endoplasmic reticulum|trans-Golgi network|ER to Golgi vesicle-mediated transport|protein transport|integral component of membrane
GOT2	7065.67	0.163939	6.13e-12	5.49e-10	57.4816	85.5622	155.2	16.0803	12.051	37.16	glutamic-oxaloacetic transaminase 2	GO:0003723,GO:0004069,GO:0005543,GO:0005739,GO:0005743,GO:0005759,GO:0005886,GO:0006094,GO:0006103,GO:0006107,GO:0006531,GO:0006532,GO:0006533,GO:0006536,GO:0008652,GO:0009986,GO:0015908,GO:0016212,GO:0016597,GO:0019470,GO:0019550,GO:0019551,GO:0019899,GO:0030170,GO:0042803,GO:0043204,GO:0043209,GO:0043234,GO:0045471,GO:0046487,GO:0047578,GO:0070062,GO:0080130	RNA binding|L-aspartate:2-oxoglutarate aminotransferase activity|phospholipid binding|mitochondrion|mitochondrial inner membrane|mitochondrial matrix|plasma membrane|gluconeogenesis|2-oxoglutarate metabolic process|oxaloacetate metabolic process|aspartate metabolic process|aspartate biosynthetic process|aspartate catabolic process|glutamate metabolic process|cellular amino acid biosynthetic proce…	path:hsa00220,path:hsa00250,path:hsa00270,path:hsa00330,path:hsa00350,path:hsa00360,path:hsa00400,path:hsa04975	Arginine biosynthesis|Alanine, aspartate and glutamate metabolism|Cysteine and methionine metabolism|Arginine and proline metabolism|Tyrosine metabolism|Phenylalanine metabolism|Phenylalanine, tyrosine and tryptophan biosynthesis|Fat digestion and absorption
GPD1	2262.35	0.0838879	2.38e-13	2.78e-11	12.4895	32.2554	36.0961	0.594928	2.90501	6.8209	glycerol-3-phosphate dehydrogenase 1	GO:0004367,GO:0004368,GO:0005739,GO:0005829,GO:0006094,GO:0006127,GO:0006654,GO:0009331,GO:0042803,GO:0045821,GO:0046168,GO:0051287,GO:0070062,GO:0071320,GO:0071356	glycerol-3-phosphate dehydrogenase [NAD+] activity|glycerol-3-phosphate dehydrogenase activity|mitochondrion|cytosol|gluconeogenesis|glycerophosphate shuttle|phosphatidic acid biosynthetic process|glycerol-3-phosphate dehydrogenase complex|protein homodimerization activity|positive regulation of glycolytic process|glycerol-3-phosphate catabolic process|NAD binding|extracellular exosome|cellular r…	path:hsa00564	Glycerophospholipid metabolism
GPLD1	2843.67	0.0583393	8.66e-15	1.29e-12	14.8982	12.6114	7.96377	0.386218	0.873917	1.0898	glycosylphosphatidylinositol specific phospholipase D1	GO:0001503,GO:0002042,GO:0002062,GO:0002430,GO:0004621,GO:0004630,GO:0005576,GO:0005578,GO:0005615,GO:0005622,GO:0005737,GO:0005765,GO:0006501,GO:0006507,GO:0008285,GO:0008286,GO:0009749,GO:0010595,GO:0010694,GO:0010867,GO:0010897,GO:0010907,GO:0010983,GO:0017080,GO:0032869,GO:0035690,GO:0035701,GO:0035774,GO:0043065,GO:0043231,GO:0045919,GO:0046470,GO:0051044,GO:0051047,GO:0070062,GO:0070633,GO:…	ossification|cell migration involved in sprouting angiogenesis|chondrocyte differentiation|complement receptor mediated signaling pathway|glycosylphosphatidylinositol phospholipase D activity|phospholipase D activity|extracellular region|proteinaceous extracellular matrix|extracellular space|intracellular|cytoplasm|lysosomal membrane|C-terminal protein lipidation|GPI anchor release|negative regul…	path:hsa00563	Glycosylphosphatidylinositol (GPI)-anchor biosynthesis
GPM6A	430.258	0.163445	4.68e-07	1.4e-05	2.00344	4.11812	3.7056	0.907514	0.59135	0.436381	glycoprotein M6A	GO:0001764,GO:0003407,GO:0005262,GO:0005886,GO:0007416,GO:0016021,GO:0030175,GO:0043005,GO:0043025,GO:0043197,GO:0044295,GO:0048812,GO:0048863,GO:0051491,GO:0070062,GO:1903561	neuron migration|neural retina development|calcium channel activity|plasma membrane|synapse assembly|integral component of membrane|filopodium|neuron projection|neuronal cell body|dendritic spine|axonal growth cone|neuron projection morphogenesis|stem cell differentiation|positive regulation of filopodium assembly|extracellular exosome|extracellular vesicle
GPR146	184.04	0.194336	5.41e-07	1.59e-05	2.622	3.30431	2.77621	0.925194	0.544219	0.831365	G protein-coupled receptor 146	GO:0004930,GO:0005886,GO:0016021	G-protein coupled receptor activity|plasma membrane|integral component of membrane
GPT	1025.97	0.0930549	5.9e-24	4.95e-21	27.0252	14.5018	18.0486	3.2621	1.45692	1.86363	glutamic--pyruvic transaminase			path:hsa00220,path:hsa00250	Arginine biosynthesis|Alanine, aspartate and glutamate metabolism
GPT2	4547.42	0.0927863	1.74e-07	6.03e-06	42.9541	29.7339	34.5771	0.788496	4.02924	8.61786	glutamic--pyruvic transaminase 2	GO:0004021,GO:0005759,GO:0006103,GO:0008652,GO:0030170,GO:0042851,GO:0042853	L-alanine:2-oxoglutarate aminotransferase activity|mitochondrial matrix|2-oxoglutarate metabolic process|cellular amino acid biosynthetic process|pyridoxal phosphate binding|L-alanine metabolic process|L-alanine catabolic process	path:hsa00220,path:hsa00250	Arginine biosynthesis|Alanine, aspartate and glutamate metabolism
GREM2	339.098	0.0324561	2.85e-10	1.77e-08	2.50572	2.61621	3.09657	0	0.0845632	0.165552	gremlin 2, DAN family BMP antagonist	GO:0005125,GO:0005576,GO:0005615,GO:0008201,GO:0010172,GO:0019221,GO:0030509,GO:0036122,GO:0038098,GO:0042803,GO:0048263,GO:0060300	cytokine activity|extracellular region|extracellular space|heparin binding|embryonic body morphogenesis|cytokine-mediated signaling pathway|BMP signaling pathway|BMP binding|sequestering of BMP from receptor via BMP binding|protein homodimerization activity|determination of dorsal identity|regulation of cytokine activity
GRHPR	7096.11	0.172851	2.86e-10	1.77e-08	26.0054	31.4174	49.9122	8.63662	5.39546	9.0699	glyoxylate and hydroxypyruvate reductase	GO:0005737,GO:0005782,GO:0005829,GO:0007588,GO:0008152,GO:0008465,GO:0016618,GO:0030267,GO:0031406,GO:0034641,GO:0042803,GO:0043648,GO:0051259,GO:0051287,GO:0055114,GO:0070062,GO:0070402	cytoplasm|peroxisomal matrix|cytosol|excretion|metabolic process|glycerate dehydrogenase activity|hydroxypyruvate reductase activity|glyoxylate reductase (NADP) activity|carboxylic acid binding|cellular nitrogen compound metabolic process|protein homodimerization activity|dicarboxylic acid metabolic process|protein oligomerization|NAD binding|oxidation-reduction process|extracellular exosome|NADP…	path:hsa00260,path:hsa00620,path:hsa00630	Glycine, serine and threonine metabolism|Pyruvate metabolism|Glyoxylate and dicarboxylate metabolism
GSPT2	256.011	0.171473	4.89e-10	2.94e-08	2.54887	3.01473	2.91121	0.67785	0.631282	0.555797	G1 to S phase transition 2	GO:0000184,GO:0002184,GO:0003723,GO:0003747,GO:0003924,GO:0005525,GO:0005829,GO:0006415,GO:0007049,GO:0018444	nuclear-transcribed mRNA catabolic process, nonsense-mediated decay|cytoplasmic translational termination|RNA binding|translation release factor activity|GTPase activity|GTP binding|cytosol|translational termination|cell cycle|translation release factor complex	path:hsa03015	mRNA surveillance pathway
GSTA2	1007.73	0.0887905	1.16e-05	0.000218819	0.791569	47.9525	14.9529	0	0.72595	4.49849	glutathione S-transferase alpha 2	GO:0004364,GO:0005829,GO:0006749,GO:0030855,GO:0035722,GO:0070062,GO:1901687	glutathione transferase activity|cytosol|glutathione metabolic process|epithelial cell differentiation|interleukin-12-mediated signaling pathway|extracellular exosome|glutathione derivative biosynthetic process	path:hsa00480,path:hsa00980,path:hsa00982,path:hsa00983,path:hsa01524,path:hsa05200,path:hsa05204,path:hsa05225,path:hsa05418	Glutathione metabolism|Metabolism of xenobiotics by cytochrome P450|Drug metabolism - cytochrome P450|Drug metabolism - other enzymes|Platinum drug resistance|Pathways in cancer|Chemical carcinogenesis|Hepatocellular carcinoma|Fluid shear stress and atherosclerosis
GSTZ1	904.099	0.121223	2.68e-18	7.77e-16	5.49085	5.83996	10.3277	0.774597	0.89342	1.75574	glutathione S-transferase zeta 1			path:hsa00350	Tyrosine metabolism
GYG2	566.616	0.137977	7.55e-08	2.8e-06	4.30142	5.83002	5.88444	0.58156	0.429755	2.1805	glycogenin 2	GO:0005829,GO:0005978,GO:0005980,GO:0008466,GO:0043202,GO:0102751	cytosol|glycogen biosynthetic process|glycogen catabolic process|glycogenin glucosyltransferase activity|lysosomal lumen|UDP-alpha-D-glucose:glucosyl-glycogenin alpha-D-glucosyltransferase activity	path:hsa00500	Starch and sucrose metabolism
GYS2	3557.96	0.0494475	1.54e-06	3.81e-05	15.2268	17.9073	19.823	0	0.745136	1.21868	glycogen synthase 2	GO:0004373,GO:0005737,GO:0005829,GO:0005856,GO:0005938,GO:0005978,GO:0006091,GO:0009749,GO:0030864,GO:0042803,GO:0043265,GO:0061547	glycogen (starch) synthase activity|cytoplasm|cytosol|cytoskeleton|cell cortex|glycogen biosynthetic process|generation of precursor metabolites and energy|response to glucose|cortical actin cytoskeleton|protein homodimerization activity|ectoplasm|glycogen synthase activity, transferring glucose-1-phosphate	path:hsa00500,path:hsa04151,path:hsa04152,path:hsa04910,path:hsa04922,path:hsa04931	Starch and sucrose metabolism|PI3K-Akt signaling pathway|AMPK signaling pathway|Insulin signaling pathway|Glucagon signaling pathway|Insulin resistance
GZMK	187.047	0.203383	3.93e-08	1.56e-06	3.79971	5.53428	8.38865	0.834635	1.5511	2.39511	granzyme K	GO:0004252,GO:0005576,GO:0008236	serine-type endopeptidase activity|extracellular region|serine-type peptidase activity
HAAO	2057.39	0.143266	3.2e-10	1.96e-08	2.68677	3.71631	6.85104	0.789474	0.337248	1.09016	3-hydroxyanthranilate 3,4-dioxygenase	GO:0000334,GO:0005829,GO:0006569,GO:0008198,GO:0009055,GO:0009435,GO:0010043,GO:0019805,GO:0046686,GO:0070050,GO:0070062	3-hydroxyanthranilate 3,4-dioxygenase activity|cytosol|tryptophan catabolic process|ferrous iron binding|electron transfer activity|NAD biosynthetic process|response to zinc ion|quinolinate biosynthetic process|response to cadmium ion|neuron cellular homeostasis|extracellular exosome	path:hsa00380	Tryptophan metabolism
HAGH	2212.84	0.238383	1.07e-08	4.92e-07	28.7014	39.2857	47.1149	7.9324	10.7186	19.2465	hydroxyacylglutathione hydrolase	GO:0004416,GO:0005737,GO:0005759,GO:0005829,GO:0006090,GO:0006750,GO:0019243,GO:0046872,GO:0070062	hydroxyacylglutathione hydrolase activity|cytoplasm|mitochondrial matrix|cytosol|pyruvate metabolic process|glutathione biosynthetic process|methylglyoxal catabolic process to D-lactate via S-lactoyl-glutathione|metal ion binding|extracellular exosome	path:hsa00620	Pyruvate metabolism
HAL	6030.61	0.0601351	4.53e-06	9.81e-05	63.193	26.6618	21.9837	0.0463601	0.434668	6.16868	histidine ammonia-lyase	GO:0004397,GO:0005829,GO:0006548,GO:0019556,GO:0019557	histidine ammonia-lyase activity|cytosol|histidine catabolic process|histidine catabolic process to glutamate and formamide|histidine catabolic process to glutamate and formate	path:hsa00340	Histidine metabolism
HAMP	3488.11	0.0544516	3.79e-06	8.45e-05	277.303	400.157	262.548	0.0598714	19.5852	19.0334	hepcidin antimicrobial peptide
HAO2	3022.99	0.0334039	4.41e-15	6.96e-13	8.20024	24.8085	43.3329	0.0358973	1.08971	2.34756	hydroxyacid oxidase 2	GO:0003973,GO:0005102,GO:0005739,GO:0005777,GO:0005782,GO:0009062,GO:0010181,GO:0019395,GO:0052852,GO:0052853,GO:0052854,GO:0070062	(S)-2-hydroxy-acid oxidase activity|receptor binding|mitochondrion|peroxisome|peroxisomal matrix|fatty acid catabolic process|FMN binding|fatty acid oxidation|very-long-chain-(S)-2-hydroxy-acid oxidase activity|long-chain-(S)-2-hydroxy-long-chain-acid oxidase activity|medium-chain-(S)-2-hydroxy-acid oxidase activity|extracellular exosome	path:hsa00630,path:hsa04146	Glyoxylate and dicarboxylate metabolism|Peroxisome
HBB	1243.28	0.2048	0.000104177	0.00141921	37.6965	145.833	75.1141	31.6402	15.4479	13.667	hemoglobin subunit beta			path:hsa05143,path:hsa05144	African trypanosomiasis|Malaria
HEPACAM	424.921	0.0338018	2.13e-24	2.12e-21	0.919941	4.78424	6.33913	0.0214631	0.200589	0.330394	hepatic and glial cell adhesion molecule	GO:0005737,GO:0005911,GO:0007050,GO:0007155,GO:0016021,GO:0030424,GO:0034613,GO:0040008	cytoplasm|cell-cell junction|cell cycle arrest|cell adhesion|integral component of membrane|axon|cellular protein localization|regulation of growth
HGD	7973.49	0.167024	9.14e-06	0.000178774	53.4386	55.2033	55.0577	10.803	3.34982	25.5494	homogentisate 1,2-dioxygenase	GO:0004411,GO:0005829,GO:0006559,GO:0006572,GO:0042802,GO:0046872,GO:0070062	homogentisate 1,2-dioxygenase activity|cytosol|L-phenylalanine catabolic process|tyrosine catabolic process|identical protein binding|metal ion binding|extracellular exosome	path:hsa00350	Tyrosine metabolism
HGFAC	1990.84	0.0331636	4.24e-15	6.75e-13	31.308	30.6872	57.9321	0.0988591	2.01619	2.73959	HGF activator	GO:0004252,GO:0005576,GO:0005615,GO:0005829,GO:0006508,GO:0008236	serine-type endopeptidase activity|extracellular region|extracellular space|cytosol|proteolysis|serine-type peptidase activity
HHIP	438.192	0.2015	1.62e-05	0.00029011	2.91679	2.58359	1.59373	0.889654	0.266222	0.728997	hedgehog interacting protein	GO:0003824,GO:0005576,GO:0005634,GO:0005737,GO:0005887,GO:0007224,GO:0007405,GO:0008270,GO:0009953,GO:0009968,GO:0009986,GO:0040036,GO:0043066,GO:0045879,GO:0048705,GO:0060170,GO:0060441,GO:0097108	catalytic activity|extracellular region|nucleus|cytoplasm|integral component of plasma membrane|smoothened signaling pathway|neuroblast proliferation|zinc ion binding|dorsal/ventral pattern formation|negative regulation of signal transduction|cell surface|regulation of fibroblast growth factor receptor signaling pathway|negative regulation of apoptotic process|negative regulation of smoothened si…	path:hsa04024,path:hsa04340,path:hsa05200,path:hsa05217	cAMP signaling pathway|Hedgehog signaling pathway|Pathways in cancer|Basal cell carcinoma
HLF	3351.53	0.117864	1.96e-10	1.27e-08	14.8271	20.3989	23.6362	2.58043	1.28709	5.94897	HLF, PAR bZIP transcription factor
HMGCL	2992.75	0.158694	1.8e-14	2.58e-12	52.0286	57.9343	74.7548	8.32716	12.5205	17.1535	3-hydroxymethyl-3-methylglutaryl-CoA lyase	GO:0000062,GO:0000287,GO:0001889,GO:0004419,GO:0005102,GO:0005739,GO:0005743,GO:0005759,GO:0005777,GO:0006552,GO:0006629,GO:0006637,GO:0007005,GO:0007584,GO:0030145,GO:0031406,GO:0042594,GO:0042803,GO:0046872,GO:0046951,GO:0051262,GO:0070542	fatty-acyl-CoA binding|magnesium ion binding|liver development|hydroxymethylglutaryl-CoA lyase activity|receptor binding|mitochondrion|mitochondrial inner membrane|mitochondrial matrix|peroxisome|leucine catabolic process|lipid metabolic process|acyl-CoA metabolic process|mitochondrion organization|response to nutrient|manganese ion binding|carboxylic acid binding|response to starvation|protein h…	path:hsa00072,path:hsa00280,path:hsa00650,path:hsa04146	Synthesis and degradation of ketone bodies|Valine, leucine and isoleucine degradation|Butanoate metabolism|Peroxisome
HMGCS2	22054.4	0.0671049	3.68e-10	2.24e-08	164.523	311.679	434.94	2.98397	14.5205	88.7129	3-hydroxy-3-methylglutaryl-CoA synthase 2	GO:0004421,GO:0005739,GO:0005743,GO:0005759,GO:0006695,GO:0008299,GO:0019216,GO:0046951	hydroxymethylglutaryl-CoA synthase activity|mitochondrion|mitochondrial inner membrane|mitochondrial matrix|cholesterol biosynthetic process|isoprenoid biosynthetic process|regulation of lipid metabolic process|ketone body biosynthetic process	path:hsa00072,path:hsa00280,path:hsa00650,path:hsa00900,path:hsa03320	Synthesis and degradation of ketone bodies|Valine, leucine and isoleucine degradation|Butanoate metabolism|Terpenoid backbone biosynthesis|PPAR signaling pathway
HOGA1	577.405	0.143815	6.89e-07	1.95e-05	7.03937	5.02433	13.0622	2.72848	0.414771	1.35119	4-hydroxy-2-oxoglutarate aldolase 1	GO:0005739,GO:0005759,GO:0008700,GO:0009436,GO:0019470,GO:0033609,GO:0042803,GO:0042866,GO:0046487,GO:0070062	mitochondrion|mitochondrial matrix|4-hydroxy-2-oxoglutarate aldolase activity|glyoxylate catabolic process|4-hydroxyproline catabolic process|oxalate metabolic process|protein homodimerization activity|pyruvate biosynthetic process|glyoxylate metabolic process|extracellular exosome	path:hsa00330,path:hsa00630	Arginine and proline metabolism|Glyoxylate and dicarboxylate metabolism
HP	243941	0.0937722	0.000274358	0.00321383	2425.29	8262.54	5641.94	0.745622	426.695	872.235	haptoglobin
HPD	19904.7	0.0964612	0.000403334	0.00440024	400.672	282.737	264.27	0.0925003	20.1306	50.0264	4-hydroxyphenylpyruvate dioxygenase	GO:0000139,GO:0003868,GO:0005789,GO:0005829,GO:0006559,GO:0006572,GO:0046872,GO:0070062	Golgi membrane|4-hydroxyphenylpyruvate dioxygenase activity|endoplasmic reticulum membrane|cytosol|L-phenylalanine catabolic process|tyrosine catabolic process|metal ion binding|extracellular exosome	path:hsa00130,path:hsa00350,path:hsa00360	Ubiquinone and other terpenoid-quinone biosynthesis|Tyrosine metabolism|Phenylalanine metabolism
HPN	4961.76	0.185796	3.98e-06	8.81e-05	41.2258	39.8136	63.0749	10.7248	3.8236	27.5366	hepsin	GO:0004252,GO:0005789,GO:0005886,GO:0005887,GO:0005911,GO:0006508,GO:0008233,GO:0008236,GO:0008360,GO:0009986,GO:0010628,GO:0010719,GO:0010756,GO:0015269,GO:0016021,GO:0016324,GO:0030307,GO:0034769,GO:0043025,GO:0043066,GO:0043923,GO:0048012,GO:0050680,GO:0050910,GO:0070008,GO:0070062,GO:0071805,GO:0090103,GO:0097066,GO:0097195,GO:2000347,GO:2000611	serine-type endopeptidase activity|endoplasmic reticulum membrane|plasma membrane|integral component of plasma membrane|cell-cell junction|proteolysis|peptidase activity|serine-type peptidase activity|regulation of cell shape|cell surface|positive regulation of gene expression|negative regulation of epithelial to mesenchymal transition|positive regulation of plasminogen activation|calcium-activat…	path:hsa05203	Viral carcinogenesis
HPR	2404.81	0.0708859	1.96e-06	4.76e-05	36.0467	98.5204	62.8806	0.0771054	7.12024	8.13413	haptoglobin-related protein	GO:0005576,GO:0006898,GO:0030492,GO:0034366,GO:0070062,GO:0072562	extracellular region|receptor-mediated endocytosis|hemoglobin binding|spherical high-density lipoprotein particle|extracellular exosome|blood microparticle	path:hsa05143	African trypanosomiasis
HPX	43688.2	0.0866305	0.000176383	0.00222419	686.868	1030.07	1308.19	0.170458	72.5975	139.912	hemopexin	GO:0002639,GO:0002925,GO:0005576,GO:0005615,GO:0006879,GO:0006898,GO:0015232,GO:0015886,GO:0016032,GO:0020027,GO:0042168,GO:0042531,GO:0046872,GO:0060335,GO:0070062,GO:0071682,GO:0072562	positive regulation of immunoglobulin production|positive regulation of humoral immune response mediated by circulating immunoglobulin|extracellular region|extracellular space|cellular iron ion homeostasis|receptor-mediated endocytosis|heme transporter activity|heme transport|viral process|hemoglobin metabolic process|heme metabolic process|positive regulation of tyrosine phosphorylation of STAT …
HRG	47136.9	0.0553153	6.3e-06	0.000130229	514.556	538.42	671.544	0.114542	24.4238	48.4693	histidine rich glycoprotein	GO:0001525,GO:0002576,GO:0002839,GO:0004867,GO:0004869,GO:0005102,GO:0005576,GO:0005886,GO:0006935,GO:0007162,GO:0008201,GO:0008270,GO:0008285,GO:0009986,GO:0010468,GO:0010543,GO:0010593,GO:0015886,GO:0016525,GO:0019865,GO:0020037,GO:0030168,GO:0030193,GO:0030308,GO:0031093,GO:0032956,GO:0033629,GO:0036019,GO:0042730,GO:0043065,GO:0043254,GO:0043395,GO:0043537,GO:0046872,GO:0050730,GO:0050832,GO:…	angiogenesis|platelet degranulation|positive regulation of immune response to tumor cell|serine-type endopeptidase inhibitor activity|cysteine-type endopeptidase inhibitor activity|receptor binding|extracellular region|plasma membrane|chemotaxis|negative regulation of cell adhesion|heparin binding|zinc ion binding|negative regulation of cell proliferation|cell surface|regulation of gene expressio…
HS3ST3B1	1110.32	0.135331	2.83e-14	3.98e-12	6.49572	6.4414	6.48628	1.45008	0.788683	1.21018	heparan sulfate-glucosamine 3-sulfotransferase 3B1	GO:0000139,GO:0005887,GO:0006024,GO:0008467,GO:0015012,GO:0015015,GO:0033872	Golgi membrane|integral component of plasma membrane|glycosaminoglycan biosynthetic process|[heparan sulfate]-glucosamine 3-sulfotransferase 1 activity|heparan sulfate proteoglycan biosynthetic process|heparan sulfate proteoglycan biosynthetic process, enzymatic modification|[heparan sulfate]-glucosamine 3-sulfotransferase 3 activity	path:hsa00534	Glycosaminoglycan biosynthesis - heparan sulfate / heparin
HSD11B1	6761.11	0.0751495	2.58e-14	3.68e-12	141.029	138.698	193.4	5.57403	11.2846	33.8621	hydroxysteroid 11-beta dehydrogenase 1	GO:0003845,GO:0005789,GO:0006704,GO:0016020,GO:0016021,GO:0030324,GO:0070524	11-beta-hydroxysteroid dehydrogenase [NAD(P)] activity|endoplasmic reticulum membrane|glucocorticoid biosynthetic process|membrane|integral component of membrane|lung development|11-beta-hydroxysteroid dehydrogenase (NADP+) activity	path:hsa00140,path:hsa00980,path:hsa05204	Steroid hormone biosynthesis|Metabolism of xenobiotics by cytochrome P450|Chemical carcinogenesis
HSD17B13	10317.8	0.0555745	6.31e-07	1.81e-05	60.8117	144.477	270.848	0.054744	6.89528	19.5949	hydroxysteroid 17-beta dehydrogenase 13	GO:0005576,GO:0005811,GO:0005829,GO:0016491,GO:0034389,GO:0046889	extracellular region|lipid droplet|cytosol|oxidoreductase activity|lipid particle organization|positive regulation of lipid biosynthetic process
HSD17B2	2473.5	0.117834	9.42e-08	3.41e-06	80.177	62.1689	63.2237	5.60975	4.18747	26.8013	hydroxysteroid 17-beta dehydrogenase 2			path:hsa00140,path:hsa04913	Steroid hormone biosynthesis|Ovarian steroidogenesis
HSD17B6	11952.6	0.0791204	7.64e-06	0.000152865	90.0713	181.259	204.842	0.26295	7.9484	42.5033	hydroxysteroid 17-beta dehydrogenase 6	GO:0003824,GO:0004303,GO:0004745,GO:0005622,GO:0005783,GO:0006702,GO:0006710,GO:0009055,GO:0016491,GO:0031901,GO:0047035	catalytic activity|estradiol 17-beta-dehydrogenase activity|retinol dehydrogenase activity|intracellular|endoplasmic reticulum|androgen biosynthetic process|androgen catabolic process|electron transfer activity|oxidoreductase activity|early endosome membrane|testosterone dehydrogenase (NAD+) activity	path:hsa00140,path:hsa00830	Steroid hormone biosynthesis|Retinol metabolism
HYAL1	2370.11	0.17504	1.82e-07	6.27e-06	20.5488	25.3172	23.028	5.5841	2.50793	8.39831	hyaluronoglucosaminidase 1			path:hsa00531,path:hsa04142	Glycosaminoglycan degradation|Lysosome
IGFALS	737.114	0.132787	2.26e-06	5.37e-05	8.05525	23.8243	25.4282	0.376646	9.90412	2.55506	insulin like growth factor binding protein acid labile subunit	GO:0005520,GO:0005576,GO:0005615,GO:0005654,GO:0007155,GO:0007165,GO:0042567,GO:0044267,GO:0070062	insulin-like growth factor binding|extracellular region|extracellular space|nucleoplasm|cell adhesion|signal transduction|insulin-like growth factor ternary complex|cellular protein metabolic process|extracellular exosome
IGFBP1	14005.5	0.0620466	3.67e-06	8.22e-05	371.676	597.17	332.226	0.278276	40.7652	31.1811	insulin like growth factor binding protein 1
IGFBP2	9054.49	0.08871	1.64e-23	1.19e-20	188.002	170.637	241.404	17.1762	21.4498	33.3179	insulin like growth factor binding protein 2
IL13RA2	107.569	0.113046	2.04e-05	0.00035667	1.78994	1.76627	2.56962	0.140778	0.681211	0.0303979	interleukin 13 receptor subunit alpha 2			path:hsa04060,path:hsa04630	Cytokine-cytokine receptor interaction|Jak-STAT signaling pathway
IL18R1	366.506	0.232335	1.48e-08	6.67e-07	1.68864	2.28145	2.32152	0.525512	0.634237	0.622552	interleukin 18 receptor 1	GO:0004872,GO:0004908,GO:0005886,GO:0006955,GO:0007165,GO:0016021,GO:0030101,GO:0032729,GO:0035655,GO:0042008,GO:0042346,GO:0045063,GO:0071345	receptor activity|interleukin-1 receptor activity|plasma membrane|immune response|signal transduction|integral component of membrane|natural killer cell activation|positive regulation of interferon-gamma production|interleukin-18-mediated signaling pathway|interleukin-18 receptor activity|positive regulation of NF-kappaB import into nucleus|T-helper 1 cell differentiation|cellular response to cyt…	path:hsa04060,path:hsa04668,path:hsa05321	Cytokine-cytokine receptor interaction|TNF signaling pathway|Inflammatory bowel disease (IBD)
IL33	1519.42	0.117723	5.31e-12	4.86e-10	6.87085	12.4549	18.3978	1.34595	0.901759	3.48691	interleukin 33	GO:0002282,GO:0002686,GO:0002826,GO:0002830,GO:0005125,GO:0005576,GO:0005615,GO:0005654,GO:0005694,GO:0006351,GO:0016579,GO:0030133,GO:0032436,GO:0032689,GO:0032736,GO:0032753,GO:0032754,GO:0032755,GO:0038172,GO:0042092,GO:0043032,GO:0045944,GO:0050729,GO:0051024,GO:0051025,GO:0051607,GO:0061518,GO:0090197,GO:0097191	microglial cell activation involved in immune response|negative regulation of leukocyte migration|negative regulation of T-helper 1 type immune response|positive regulation of type 2 immune response|cytokine activity|extracellular region|extracellular space|nucleoplasm|chromosome|transcription, DNA-templated|protein deubiquitination|transport vesicle|positive regulation of proteasomal ubiquitin-d…	path:hsa04060,path:hsa04217,path:hsa04623,path:hsa05164	Cytokine-cytokine receptor interaction|Necroptosis|Cytosolic DNA-sensing pathway|Influenza A
INMT	2865.82	0.242372	5.6e-05	0.000831231	31.7938	27.558	65.339	23.3727	4.43066	14.5466	indolethylamine N-methyltransferase	GO:0004790,GO:0005829,GO:0009308,GO:0009636,GO:0030748,GO:0032259,GO:0102707	thioether S-methyltransferase activity|cytosol|amine metabolic process|response to toxic substance|amine N-methyltransferase activity|methylation|S-adenosyl-L-methionine:beta-alanine N-methyltransferase activity	path:hsa00380,path:hsa00450	Tryptophan metabolism|Selenocompound metabolism
INSIG1	8009.05	0.110173	1.35e-09	7.5e-08	99.734	44.8853	124.772	5.46711	9.38198	26.6339	insulin induced gene 1
IQGAP2	10855.3	0.239958	6.52e-05	0.000944741	27.3458	35.6417	38.1929	7.78858	4.47502	24.6611	IQ motif containing GTPase activating protein 2	GO:0003779,GO:0005095,GO:0005516,GO:0005547,GO:0005737,GO:0005829,GO:0005874,GO:0005886,GO:0005902,GO:0007165,GO:0009986,GO:0015629,GO:0017048,GO:0030027,GO:0030175,GO:0030667,GO:0034314,GO:0043312,GO:0048365,GO:0051015,GO:0070062,GO:0070493,GO:0071933	actin binding|GTPase inhibitor activity|calmodulin binding|phosphatidylinositol-3,4,5-trisphosphate binding|cytoplasm|cytosol|microtubule|plasma membrane|microvillus|signal transduction|cell surface|actin cytoskeleton|Rho GTPase binding|lamellipodium|filopodium|secretory granule membrane|Arp2/3 complex-mediated actin nucleation|neutrophil degranulation|Rac GTPase binding|actin filament binding|ex…	path:hsa04810	Regulation of actin cytoskeleton
ITGAD	389.267	0.121287	9.15e-11	6.4e-09	2.01353	2.06004	2.10442	0.527262	0.164107	0.340033	integrin subunit alpha D	GO:0005886,GO:0006955,GO:0007229,GO:0008305,GO:0009986,GO:0030198,GO:0034113,GO:0046872	plasma membrane|immune response|integrin-mediated signaling pathway|integrin complex|cell surface|extracellular matrix organization|heterotypic cell-cell adhesion|metal ion binding	path:hsa04810	Regulation of actin cytoskeleton
ITIH1	32261.4	0.0661983	4.11e-06	9.06e-05	160.684	295.651	304.947	0.206441	18.4827	32.0508	inter-alpha-trypsin inhibitor heavy chain 1	GO:0004867,GO:0005509,GO:0005576,GO:0030212,GO:0070062,GO:0072562	serine-type endopeptidase inhibitor activity|calcium ion binding|extracellular region|hyaluronan metabolic process|extracellular exosome|blood microparticle
ITIH2	62902.3	0.132609	4.07e-05	0.000639414	345.269	497.167	618.733	7.13808	36.4426	317.118	inter-alpha-trypsin inhibitor heavy chain 2	GO:0004866,GO:0004867,GO:0005576,GO:0005788,GO:0030212,GO:0043687,GO:0044267,GO:0070062,GO:0072562	endopeptidase inhibitor activity|serine-type endopeptidase inhibitor activity|extracellular region|endoplasmic reticulum lumen|hyaluronan metabolic process|post-translational protein modification|cellular protein metabolic process|extracellular exosome|blood microparticle
ITIH3	33861.2	0.0656374	4.38e-07	1.33e-05	280.928	299.281	163	0.905567	17.2538	33.1102	inter-alpha-trypsin inhibitor heavy chain 3	GO:0002576,GO:0004866,GO:0004867,GO:0005576,GO:0030212,GO:0031089,GO:0070062	platelet degranulation|endopeptidase inhibitor activity|serine-type endopeptidase inhibitor activity|extracellular region|hyaluronan metabolic process|platelet dense granule lumen|extracellular exosome
ITIH4	61246.1	0.0764385	8.02e-06	0.000159525	411.162	621.025	582.74	0.568846	37.0148	95.2105	inter-alpha-trypsin inhibitor heavy chain family member 4	GO:0002576,GO:0004866,GO:0004867,GO:0005576,GO:0006953,GO:0030212,GO:0031089,GO:0034097,GO:0070062,GO:0072562	platelet degranulation|endopeptidase inhibitor activity|serine-type endopeptidase inhibitor activity|extracellular region|acute-phase response|hyaluronan metabolic process|platelet dense granule lumen|response to cytokine|extracellular exosome|blood microparticle
KBTBD11	807.413	0.216236	1.42e-05	0.000259839	3.71744	3.37565	4.90129	1.84628	0.400559	1.53933	kelch repeat and BTB domain containing 11	GO:0016567,GO:0031463	protein ubiquitination|Cul3-RING ubiquitin ligase complex
KCND3	1557.86	0.140177	7.07e-07	1.99e-05	2.5503	2.50605	2.5805	0.342215	0.154733	1.1014	potassium voltage-gated channel subfamily D member 3
KCNJ10	122.276	0.146782	0.00077976	0.00758767	0.449159	0.777975	0.971819	0.00437262	0.258112	0.12063	potassium voltage-gated channel subfamily J member 10	GO:0005242,GO:0005524,GO:0005886,GO:0005887,GO:0006813,GO:0007601,GO:0007628,GO:0010107,GO:0015272,GO:0015467,GO:0016323,GO:0022010,GO:0034765,GO:0048169,GO:0051935,GO:0055075,GO:0060075,GO:0098793	inward rectifier potassium channel activity|ATP binding|plasma membrane|integral component of plasma membrane|potassium ion transport|visual perception|adult walking behavior|potassium ion import|ATP-activated inward rectifier potassium channel activity|G-protein activated inward rectifier potassium channel activity|basolateral plasma membrane|central nervous system myelination|regulation of ion …	path:hsa04971	Gastric acid secretion
KCNJ8	1076.47	0.098755	3.49e-17	8.19e-15	14.339	10.4586	20.8195	2.72971	1.16541	2.06021	potassium voltage-gated channel subfamily J member 8	GO:0001822,GO:0005242,GO:0005524,GO:0005739,GO:0005886,GO:0006813,GO:0007507,GO:0008076,GO:0008282,GO:0009268,GO:0010107,GO:0015272,GO:0017098,GO:0030016,GO:0032496,GO:0034765,GO:0042311,GO:0042383,GO:0043330,GO:0051607,GO:0098915,GO:1902282,GO:1990573	kidney development|inward rectifier potassium channel activity|ATP binding|mitochondrion|plasma membrane|potassium ion transport|heart development|voltage-gated potassium channel complex|inward rectifying potassium channel|response to pH|potassium ion import|ATP-activated inward rectifier potassium channel activity|sulfonylurea receptor binding|myofibril|response to lipopolysaccharide|regulation …	path:hsa04022	cGMP-PKG signaling pathway
KCNN2	144.071	0.160533	6.39e-05	0.000928315	0.27173	0.865677	1.95716	0.184333	0.085376	0.253427	potassium calcium-activated channel subfamily N member 2	GO:0005216,GO:0005516,GO:0005790,GO:0005886,GO:0006811,GO:0016021,GO:0016286,GO:0030018,GO:0030315,GO:0042383,GO:0043025,GO:0043197,GO:0071805,GO:0098914	ion channel activity|calmodulin binding|smooth endoplasmic reticulum|plasma membrane|ion transport|integral component of membrane|small conductance calcium-activated potassium channel activity|Z disc|T-tubule|sarcolemma|neuronal cell body|dendritic spine|potassium ion transmembrane transport|membrane repolarization during atrial cardiac muscle cell action potential	path:hsa04726,path:hsa04911,path:hsa04976	Serotonergic synapse|Insulin secretion|Bile secretion
KDM8	866.694	0.0780183	7.63e-24	6.08e-21	6.63648	8.60601	8.77508	0.528805	0.980156	0.882396	lysine demethylase 8	GO:0000086,GO:0003682,GO:0005634,GO:0005654,GO:0005694,GO:0005829,GO:0006351,GO:0008233,GO:0032452,GO:0045893,GO:0046872,GO:0051864,GO:0070544	G2/M transition of mitotic cell cycle|chromatin binding|nucleus|nucleoplasm|chromosome|cytosol|transcription, DNA-templated|peptidase activity|histone demethylase activity|positive regulation of transcription, DNA-templated|metal ion binding|histone demethylase activity (H3-K36 specific)|histone H3-K36 demethylation
KHK	2647.94	0.157569	4.98e-09	2.44e-07	5.52673	16.3629	27.5456	0.765556	2.20948	10.7669	ketohexokinase	GO:0004454,GO:0005524,GO:0005737,GO:0005829,GO:0009744,GO:0009749,GO:0009750,GO:0010043,GO:0032868,GO:0061624,GO:0070062	ketohexokinase activity|ATP binding|cytoplasm|cytosol|response to sucrose|response to glucose|response to fructose|response to zinc ion|response to insulin|fructose catabolic process to hydroxyacetone phosphate and glyceraldehyde-3-phosphate|extracellular exosome	path:hsa00051	Fructose and mannose metabolism
KLKB1	4227.57	0.0605814	1.12e-11	9.63e-10	16.0457	24.4922	36.3709	0.267418	2.03288	5.03971	kallikrein B1			path:hsa04610	Complement and coagulation cascades
KMO	1137.32	0.070145	1.9e-09	1e-07	4.47465	7.51564	4.80161	0.0630278	0.587289	0.825557	kynurenine 3-monooxygenase	GO:0004502,GO:0005741,GO:0005743,GO:0005829,GO:0006569,GO:0009435,GO:0009651,GO:0016021,GO:0016174,GO:0019441,GO:0019674,GO:0019805,GO:0044550,GO:0050660,GO:0070062,GO:0070189,GO:0071949	kynurenine 3-monooxygenase activity|mitochondrial outer membrane|mitochondrial inner membrane|cytosol|tryptophan catabolic process|NAD biosynthetic process|response to salt stress|integral component of membrane|NAD(P)H oxidase activity|tryptophan catabolic process to kynurenine|NAD metabolic process|quinolinate biosynthetic process|secondary metabolite biosynthetic process|flavin adenine dinucleo…	path:hsa00380	Tryptophan metabolism
LCAT	815.275	0.104033	4.4e-08	1.73e-06	14.5444	28.8454	45.429	4.48002	1.55925	2.58162	lecithin-cholesterol acyltransferase			path:hsa00564,path:hsa04979	Glycerophospholipid metabolism|Cholesterol metabolism
LDHD	1277.66	0.0788574	2.06e-15	3.42e-13	15.051	14.4012	23.9041	0.676312	1.69636	3.24426	lactate dehydrogenase D	GO:0004458,GO:0005739,GO:0005743,GO:0050660	D-lactate dehydrogenase (cytochrome) activity|mitochondrion|mitochondrial inner membrane|flavin adenine dinucleotide binding	path:hsa00620	Pyruvate metabolism
LEAP2	2606.94	0.104726	1.27e-06	3.24e-05	68.9496	155.9	158.92	1.12135	18.0169	47.2765	liver enriched antimicrobial peptide 2	GO:0005576,GO:0019730,GO:0042742,GO:0050832,GO:0061844	extracellular region|antimicrobial humoral response|defense response to bacterium|defense response to fungus|antimicrobial humoral immune response mediated by antimicrobial peptide
LEPR	11949.8	0.0341757	2.6e-19	1.03e-16	71.4036	65.5542	36.8942	0.95728	3.35303	2.44321	leptin receptor	GO:0001525,GO:0004888,GO:0005576,GO:0005886,GO:0006112,GO:0006909,GO:0007166,GO:0007275,GO:0008203,GO:0010507,GO:0016021,GO:0016323,GO:0019953,GO:0030217,GO:0033210,GO:0038021,GO:0042593,GO:0042802,GO:0043235,GO:0044321,GO:0045721,GO:0046850,GO:0051346,GO:0060259,GO:0097009,GO:0098868,GO:2000505	angiogenesis|transmembrane signaling receptor activity|extracellular region|plasma membrane|energy reserve metabolic process|phagocytosis|cell surface receptor signaling pathway|multicellular organism development|cholesterol metabolic process|negative regulation of autophagy|integral component of membrane|basolateral plasma membrane|sexual reproduction|T cell differentiation|leptin-mediated signa…	path:hsa04060,path:hsa04080,path:hsa04152,path:hsa04630,path:hsa04920,path:hsa04932	Cytokine-cytokine receptor interaction|Neuroactive ligand-receptor interaction|AMPK signaling pathway|Jak-STAT signaling pathway|Adipocytokine signaling pathway|Non-alcoholic fatty liver disease (NAFLD)
LGSN	243.799	0.14938	8.13e-07	2.22e-05	0.315641	0.609011	0.959073	0.120133	0.0461788	0.202948	lengsin, lens protein with glutamine synthetase domain	GO:0004356,GO:0005886,GO:0006542	glutamate-ammonia ligase activity|plasma membrane|glutamine biosynthetic process
LILRB5	680.541	0.149305	5.63e-07	1.65e-05	7.06304	4.67596	4.92019	0.48747	2.43199	0.913345	leukocyte immunoglobulin like receptor B5	GO:0002250,GO:0004888,GO:0006952,GO:0007166,GO:0016021	adaptive immune response|transmembrane signaling receptor activity|defense response|cell surface receptor signaling pathway|integral component of membrane	path:hsa04380	Osteoclast differentiation
LIME1	554.715	0.190016	2.55e-11	2e-09	9.75021	9.76933	22.1039	2.15286	2.04627	4.43484	Lck interacting transmembrane adaptor 1	GO:0000390,GO:0002250,GO:0005615,GO:0005886,GO:0016021,GO:0050852,GO:0050853,GO:0071008	spliceosomal complex disassembly|adaptive immune response|extracellular space|plasma membrane|integral component of membrane|T cell receptor signaling pathway|B cell receptor signaling pathway|U2-type post-mRNA release spliceosomal complex
LOC101928635	107.736	0.164507	1.01e-05	0.00019441	0.601235	0.716751	0.221386	0.1574	0.0232642	0.133656	uncharacterized LOC101928635
LOC105371566	162.085	0.0387622	1.94e-12	1.99e-10	0.180997	1.00806	2.92334	0	0.0439283	0.0498192	uncharacterized LOC105371566
LONP2	7541.9	0.23901	1.81e-08	7.83e-07	26.6716	29.7587	29.2906	9.70566	6.25551	11.8352	lon peptidase 2, peroxisomal	GO:0002020,GO:0004176,GO:0004252,GO:0005102,GO:0005524,GO:0005634,GO:0005777,GO:0005782,GO:0006515,GO:0006625,GO:0007031,GO:0008233,GO:0014070,GO:0016020,GO:0016485,GO:0019899,GO:0031998	protease binding|ATP-dependent peptidase activity|serine-type endopeptidase activity|receptor binding|ATP binding|nucleus|peroxisome|peroxisomal matrix|protein quality control for misfolded or incompletely synthesized proteins|protein targeting to peroxisome|peroxisome organization|peptidase activity|response to organic cyclic compound|membrane|protein processing|enzyme binding|regulation of fatt…
LPA	1439.17	0.0499801	3.82e-08	1.52e-06	0.678503	9.04548	6.38047	0	0.181673	0.636739	lipoprotein(a)			path:hsa04979	Cholesterol metabolism
LRAT	229.039	0.16041	1.12e-07	4.02e-06	0.519873	1.8946	2.13569	0.146667	0.497294	0.235084	lecithin retinol acyltransferase	GO:0001523,GO:0001972,GO:0005771,GO:0005789,GO:0005791,GO:0006776,GO:0007601,GO:0016021,GO:0016416,GO:0016746,GO:0019841,GO:0032370,GO:0042572,GO:0042573,GO:0047173,GO:0048471,GO:0102279,GO:1990830	retinoid metabolic process|retinoic acid binding|multivesicular body|endoplasmic reticulum membrane|rough endoplasmic reticulum|vitamin A metabolic process|visual perception|integral component of membrane|O-palmitoyltransferase activity|transferase activity, transferring acyl groups|retinol binding|positive regulation of lipid transport|retinol metabolic process|retinoic acid metabolic process|ph…	path:hsa00830,path:hsa04977	Retinol metabolism|Vitamin digestion and absorption
LRCOL1	202.614	0.0528275	1.93e-09	1.02e-07	0.679596	3.20207	1.6563	0	0.299307	0.141078	leucine rich colipase like 1	GO:0005576,GO:0007586,GO:0008047,GO:0016042,GO:0032094	extracellular region|digestion|enzyme activator activity|lipid catabolic process|response to food
LRG1	7909.55	0.129753	1.03e-06	2.7e-05	75.2429	331.1	104.529	7.79869	19.754	53.0637	leucine rich alpha-2-glycoprotein 1	GO:0001938,GO:0005160,GO:0005576,GO:0005615,GO:0016020,GO:0030511,GO:0035580,GO:0043231,GO:0043312,GO:0045766,GO:0050873,GO:0070062,GO:1904724,GO:1904813	positive regulation of endothelial cell proliferation|transforming growth factor beta receptor binding|extracellular region|extracellular space|membrane|positive regulation of transforming growth factor beta receptor signaling pathway|specific granule lumen|intracellular membrane-bounded organelle|neutrophil degranulation|positive regulation of angiogenesis|brown fat cell differentiation|extracel…
LRRC3	694.987	0.162707	1.69e-09	9.11e-08	3.61781	4.0827	6.07672	0.440426	1.21295	1.50217	leucine rich repeat containing 3
LYVE1	1290.71	0.0731098	1.05e-19	4.52e-17	13.0063	16.7121	19.1735	1.36399	0.950891	2.37958	lymphatic vessel endothelial hyaluronan receptor 1	GO:0004872,GO:0004888,GO:0005540,GO:0005886,GO:0005887,GO:0006928,GO:0007160,GO:0009611,GO:0009653,GO:0016020,GO:0030214,GO:0070062	receptor activity|transmembrane signaling receptor activity|hyaluronic acid binding|plasma membrane|integral component of plasma membrane|movement of cell or subcellular component|cell-matrix adhesion|response to wounding|anatomical structure morphogenesis|membrane|hyaluronan catabolic process|extracellular exosome
MAN1C1	940.089	0.246052	0.000180745	0.00226846	3.83042	5.05234	7.34614	2.77145	0.675826	2.05944	mannosidase alpha class 1C member 1	GO:0000139,GO:0004571,GO:0005509,GO:0005783,GO:0006487,GO:0006491,GO:0030173,GO:0070062,GO:1904381	Golgi membrane|mannosyl-oligosaccharide 1,2-alpha-mannosidase activity|calcium ion binding|endoplasmic reticulum|protein N-linked glycosylation|N-glycan processing|integral component of Golgi membrane|extracellular exosome|Golgi apparatus mannose trimming	path:hsa00510,path:hsa04141	N-Glycan biosynthesis|Protein processing in endoplasmic reticulum
MARCO	2511.48	0.0517803	7.3e-08	2.72e-06	16.9799	52.146	25.921	0.0210194	3.78025	1.62469	macrophage receptor with collagenous structure	GO:0001540,GO:0001664,GO:0001934,GO:0004888,GO:0005044,GO:0005581,GO:0005622,GO:0005886,GO:0005887,GO:0006898,GO:0007166,GO:0007193,GO:0008329,GO:0030666,GO:0043277,GO:0045087,GO:0070374,GO:0097242	amyloid-beta binding|G-protein coupled receptor binding|positive regulation of protein phosphorylation|transmembrane signaling receptor activity|scavenger receptor activity|collagen trimer|intracellular|plasma membrane|integral component of plasma membrane|receptor-mediated endocytosis|cell surface receptor signaling pathway|adenylate cyclase-inhibiting G-protein coupled receptor signaling pathwa…	path:hsa04145	Phagosome
MASP1	5540.26	0.112629	7.27e-06	0.000146812	11.9902	10.8636	11.5066	0.23031	0.813148	5.09755	mannan binding lectin serine peptidase 1	GO:0001867,GO:0004252,GO:0005509,GO:0005576,GO:0005615,GO:0005654,GO:0005829,GO:0006898,GO:0006956,GO:0008233,GO:0042803,GO:0045916,GO:0048306	complement activation, lectin pathway|serine-type endopeptidase activity|calcium ion binding|extracellular region|extracellular space|nucleoplasm|cytosol|receptor-mediated endocytosis|complement activation|peptidase activity|protein homodimerization activity|negative regulation of complement activation|calcium-dependent protein binding	path:hsa04610,path:hsa05150	Complement and coagulation cascades|Staphylococcus aureus infection
MCC	1833.71	0.160924	2.85e-12	2.77e-10	1.88604	2.29373	1.9322	0.535339	0.323445	0.453687	mutated in colorectal cancers	GO:0004872,GO:0005634,GO:0005654,GO:0005737,GO:0005829,GO:0005886,GO:0007165,GO:0010633,GO:0016055,GO:0030027,GO:0045184,GO:0050680,GO:0090090	receptor activity|nucleus|nucleoplasm|cytoplasm|cytosol|plasma membrane|signal transduction|negative regulation of epithelial cell migration|Wnt signaling pathway|lamellipodium|establishment of protein localization|negative regulation of epithelial cell proliferation|negative regulation of canonical Wnt signaling pathway
METTL7A	11683.6	0.219097	2.53e-06	5.91e-05	116.71	110.469	169.522	44.1379	13.5515	70.5231	methyltransferase like 7A	GO:0005576,GO:0005783,GO:0005811,GO:0008168,GO:0016020,GO:0043312,GO:0070062,GO:1904724	extracellular region|endoplasmic reticulum|lipid droplet|methyltransferase activity|membrane|neutrophil degranulation|extracellular exosome|tertiary granule lumen
METTL7B	1512.96	0.207748	1.02e-06	2.67e-05	29.1998	26.9143	43.1116	10.1686	3.59185	15.582	methyltransferase like 7B	GO:0008168	methyltransferase activity
MFAP3L	1711.12	0.109577	3.68e-13	4.14e-11	3.98648	6.08688	5.84321	0.459585	0.537901	1.43783	microfibril associated protein 3 like	GO:0005634,GO:0005737,GO:0005886,GO:0016021	nucleus|cytoplasm|plasma membrane|integral component of membrane
MFSD2A	3712.41	0.0490107	5.8e-07	1.69e-05	123.518	51.3799	23.4256	0.102327	4.45137	1.68554	major facilitator superfamily domain containing 2A	GO:0005548,GO:0005789,GO:0005886,GO:0005887,GO:0006656,GO:0015245,GO:0015293,GO:0015908,GO:0021766,GO:0045056,GO:0051977,GO:0051978,GO:0060856,GO:1990379	phospholipid transporter activity|endoplasmic reticulum membrane|plasma membrane|integral component of plasma membrane|phosphatidylcholine biosynthetic process|fatty acid transmembrane transporter activity|symporter activity|fatty acid transport|hippocampus development|transcytosis|lysophospholipid transport|lysophospholipid transporter activity|establishment of blood-brain barrier|lipid transpor…
MGST1	8415.46	0.193103	7.13e-07	2e-05	44.7619	33.6566	44.7332	4.5577	12.5255	15.3561	microsomal glutathione S-transferase 1			path:hsa00480,path:hsa00980,path:hsa00982,path:hsa00983,path:hsa01524,path:hsa05200,path:hsa05204,path:hsa05225,path:hsa05418	Glutathione metabolism|Metabolism of xenobiotics by cytochrome P450|Drug metabolism - cytochrome P450|Drug metabolism - other enzymes|Platinum drug resistance|Pathways in cancer|Chemical carcinogenesis|Hepatocellular carcinoma|Fluid shear stress and atherosclerosis
MGST2	1515.54	0.222627	3.3e-08	1.34e-06	7.64295	7.77272	8.54357	1.80079	2.35696	3.89806	microsomal glutathione S-transferase 2			path:hsa00480,path:hsa00980,path:hsa00982,path:hsa00983,path:hsa01524,path:hsa05200,path:hsa05204,path:hsa05225,path:hsa05418	Glutathione metabolism|Metabolism of xenobiotics by cytochrome P450|Drug metabolism - cytochrome P450|Drug metabolism - other enzymes|Platinum drug resistance|Pathways in cancer|Chemical carcinogenesis|Hepatocellular carcinoma|Fluid shear stress and atherosclerosis
MLIP	457.688	0.0871739	2.93e-11	2.27e-09	0.194726	2.26509	0.25264	0.028589	0.11574	0.062171	muscular LMNA interacting protein	GO:0000122,GO:0005634,GO:0005635,GO:0010614,GO:0016605,GO:0031981,GO:0042383,GO:0045944,GO:1903243	negative regulation of transcription from RNA polymerase II promoter|nucleus|nuclear envelope|negative regulation of cardiac muscle hypertrophy|PML body|nuclear lumen|sarcolemma|positive regulation of transcription from RNA polymerase II promoter|negative regulation of cardiac muscle hypertrophy in response to stress
MLXIPL	1441.47	0.186221	7.56e-05	0.00107967	10.33	7.8083	11.1218	1.27795	0.709909	7.74662	MLX interacting protein like	GO:0001078,GO:0003677,GO:0003700,GO:0005634,GO:0005654,GO:0005667,GO:0005737,GO:0005829,GO:0006351,GO:0006355,GO:0006357,GO:0008134,GO:0008284,GO:0009653,GO:0010255,GO:0033137,GO:0035538,GO:0035556,GO:0042593,GO:0045723,GO:0045821,GO:0045892,GO:0045893,GO:0045944,GO:0046889,GO:0046982,GO:0055089,GO:0070328,GO:0071157,GO:0071322,GO:0090324,GO:2000505	transcriptional repressor activity, RNA polymerase II proximal promoter sequence-specific DNA binding|DNA binding|DNA binding transcription factor activity|nucleus|nucleoplasm|transcription factor complex|cytoplasm|cytosol|transcription, DNA-templated|regulation of transcription, DNA-templated|regulation of transcription from RNA polymerase II promoter|transcription factor binding|positive regula…	path:hsa04931,path:hsa04932	Insulin resistance|Non-alcoholic fatty liver disease (NAFLD)
MLYCD	864.103	0.21195	2.9e-08	1.2e-06	14.6433	17.8461	20.0947	5.54451	3.68338	4.38876	malonyl-CoA decarboxylase	GO:0002931,GO:0005102,GO:0005737,GO:0005739,GO:0005759,GO:0005777,GO:0005782,GO:0005829,GO:0006085,GO:0006633,GO:0006637,GO:0010906,GO:0019395,GO:0031998,GO:0042802,GO:0046321,GO:0050080,GO:2001294	response to ischemia|receptor binding|cytoplasm|mitochondrion|mitochondrial matrix|peroxisome|peroxisomal matrix|cytosol|acetyl-CoA biosynthetic process|fatty acid biosynthetic process|acyl-CoA metabolic process|regulation of glucose metabolic process|fatty acid oxidation|regulation of fatty acid beta-oxidation|identical protein binding|positive regulation of fatty acid oxidation|malonyl-CoA deca…	path:hsa00410,path:hsa00640,path:hsa04146,path:hsa04152	beta-Alanine metabolism|Propanoate metabolism|Peroxisome|AMPK signaling pathway
MME	858.628	0.0305912	3.97e-35	1.58e-31	0.823617	3.66283	3.82521	0.0172846	0.135887	0.155908	membrane metalloendopeptidase			path:hsa04614,path:hsa04640,path:hsa04974,path:hsa05010	Renin-angiotensin system|Hematopoietic cell lineage|Protein digestion and absorption|Alzheimer disease
MMRN1	1140.68	0.136826	2.01e-11	1.61e-09	4.50275	6.7667	7.15982	1.01294	0.663666	1.5838	multimerin 1	GO:0002576,GO:0005509,GO:0005576,GO:0007155,GO:0007596,GO:0031012,GO:0031093	platelet degranulation|calcium ion binding|extracellular region|cell adhesion|blood coagulation|extracellular matrix|platelet alpha granule lumen
MOCS1	867.697	0.2376	0.000320976	0.00365171	4.78773	6.61529	5.08988	1.38344	0.586793	3.51269	molybdenum cofactor synthesis 1	GO:0005525,GO:0005634,GO:0005829,GO:0006777,GO:0019008,GO:0032324,GO:0046872,GO:0051539,GO:0061798,GO:0061799	GTP binding|nucleus|cytosol|Mo-molybdopterin cofactor biosynthetic process|molybdopterin synthase complex|molybdopterin cofactor biosynthetic process|metal ion binding|4 iron, 4 sulfur cluster binding|GTP 3',8'-cyclase activity|cyclic pyranopterin monophosphate synthase activity	path:hsa00790	Folate biosynthesis
MOGAT2	1307.51	0.0547541	1.54e-06	3.81e-05	5.53468	11.468	15.4543	0	0.919823	0.530389	monoacylglycerol O-acyltransferase 2	GO:0003846,GO:0005783,GO:0005789,GO:0006071,GO:0006651,GO:0016021,GO:0016407,GO:0019432,GO:0050892	2-acylglycerol O-acyltransferase activity|endoplasmic reticulum|endoplasmic reticulum membrane|glycerol metabolic process|diacylglycerol biosynthetic process|integral component of membrane|acetyltransferase activity|triglyceride biosynthetic process|intestinal absorption	path:hsa00561,path:hsa04975	Glycerolipid metabolism|Fat digestion and absorption
MPC1	2969.64	0.141319	7.53e-12	6.56e-10	23.156	30.6491	16.9047	3.09431	4.70236	5.03401	mitochondrial pyruvate carrier 1	GO:0005739,GO:0006850,GO:0031305,GO:0050833,GO:0061732,GO:1990830	mitochondrion|mitochondrial pyruvate transmembrane transport|integral component of mitochondrial inner membrane|pyruvate transmembrane transporter activity|mitochondrial acetyl-CoA biosynthetic process from pyruvate|cellular response to leukemia inhibitory factor
MPDZ	4395.1	0.235588	6.26e-07	1.8e-05	7.07664	10.8442	12.0869	3.75904	2.95645	2.58069	multiple PDZ domain crumbs cell polarity complex component	GO:0005737,GO:0005923,GO:0007155,GO:0008022,GO:0014069,GO:0016032,GO:0016324,GO:0016327,GO:0030425,GO:0031410,GO:0043220,GO:0045211	cytoplasm|bicellular tight junction|cell adhesion|protein C-terminus binding|postsynaptic density|viral process|apical plasma membrane|apicolateral plasma membrane|dendrite|cytoplasmic vesicle|Schmidt-Lanterman incisure|postsynaptic membrane	path:hsa04530	Tight junction
MRC1	4525.24	0.2346	6.18e-08	2.34e-06	16.6111	23.1761	23.3301	7.72482	6.17026	5.40885	mannose receptor C-type 1			path:hsa04145,path:hsa05152	Phagosome|Tuberculosis
MRO	256.935	0.16352	3.61e-11	2.74e-09	1.31261	1.60712	1.57938	0.289699	0.290766	0.309446	maestro	GO:0005730	nucleolus
MS4A1	183.672	0.240771	0.000118448	0.00157591	0.916857	0.656165	2.44893	0.152535	0.385333	0.771973	membrane spanning 4-domains A1			path:hsa04640	Hematopoietic cell lineage
MSMO1	3833.03	0.199939	6.53e-07	1.86e-05	60.23	38.9887	70.8448	7.88238	9.69928	31.9746	methylsterol monooxygenase 1	GO:0000254,GO:0005506,GO:0005783,GO:0005789,GO:0005886,GO:0006631,GO:0006695,GO:0008202,GO:0016021,GO:0016126	C-4 methylsterol oxidase activity|iron ion binding|endoplasmic reticulum|endoplasmic reticulum membrane|plasma membrane|fatty acid metabolic process|cholesterol biosynthetic process|steroid metabolic process|integral component of membrane|sterol biosynthetic process	path:hsa00100	Steroid biosynthesis
MSRA	459.312	0.219319	3.16e-09	1.6e-07	2.30426	2.33077	2.93304	0.76936	0.578084	0.720254	methionine sulfoxide reductase A	GO:0005654,GO:0005739,GO:0005829,GO:0006464,GO:0006555,GO:0006979,GO:0008113,GO:0015629,GO:0016020,GO:0030091,GO:0070062	nucleoplasm|mitochondrion|cytosol|cellular protein modification process|methionine metabolic process|response to oxidative stress|peptide-methionine (S)-S-oxide reductase activity|actin cytoskeleton|membrane|protein repair|extracellular exosome
MST1	5060.67	0.0594253	2.89e-16	5.69e-14	33.3664	47.8422	42.1997	0.622959	3.6973	4.98242	macrophage stimulating 1	GO:0004252,GO:0005576,GO:0005615,GO:0030971,GO:0045721,GO:0048012,GO:0070062,GO:2000479	serine-type endopeptidase activity|extracellular region|extracellular space|receptor tyrosine kinase binding|negative regulation of gluconeogenesis|hepatocyte growth factor receptor signaling pathway|extracellular exosome|regulation of cAMP-dependent protein kinase activity
MT1E	4851.87	0.0809461	7.48e-17	1.7e-14	96.9497	111.268	171.878	18.2398	9.27823	13.6003	metallothionein 1E			path:hsa04978	Mineral absorption
MT1F	439.734	0.111895	6.35e-12	5.65e-10	27.0343	17.1931	28.7162	7.67181	2.86616	3.11207	metallothionein 1F	GO:0005623,GO:0006875,GO:0046872	cell|cellular metal ion homeostasis|metal ion binding	path:hsa04978	Mineral absorption
MT1G	1703.61	0.0471849	7.63e-07	2.11e-05	316.478	159.569	233.355	0.161086	9.61763	17.9543	metallothionein 1G			path:hsa04978	Mineral absorption
MT1H	216.778	0.0592195	9.69e-06	0.00018784	105.504	13.8419	31.3553	0	1.51364	2.96594	metallothionein 1H			path:hsa04978	Mineral absorption
MT1M	187.003	0.0907633	3.08e-13	3.5e-11	53.0537	25.9788	14.9754	3.72603	2.44825	2.57891	metallothionein 1M	GO:0005634,GO:0005737,GO:0008270,GO:0045926,GO:0048471,GO:0071294	nucleus|cytoplasm|zinc ion binding|negative regulation of growth|perinuclear region of cytoplasm|cellular response to zinc ion	path:hsa04978	Mineral absorption
MT1X	4047.05	0.0574988	1.7e-33	5.41e-30	498.098	941.126	1291.18	34.9467	57.642	95.6919	metallothionein 1X			path:hsa04978	Mineral absorption
MT2A	7859.63	0.0853193	4.8e-27	5.88e-24	1573.12	1517.76	1279.75	169.788	140.361	159.954	metallothionein 2A			path:hsa04978	Mineral absorption
MTHFD1	7457.79	0.186959	1.81e-08	7.83e-07	63.3659	55.2724	61.7236	8.24823	15.0896	21.8799	methylenetetrahydrofolate dehydrogenase, cyclohydrolase and formyltetrahydrofolate synthetase 1	GO:0000105,GO:0001780,GO:0001843,GO:0004329,GO:0004477,GO:0004486,GO:0004487,GO:0004488,GO:0005524,GO:0005737,GO:0005739,GO:0005829,GO:0006164,GO:0006555,GO:0006730,GO:0007507,GO:0009069,GO:0009070,GO:0009086,GO:0009113,GO:0009257,GO:0016020,GO:0019346,GO:0035999,GO:0046655,GO:0048702,GO:0048703,GO:0061053,GO:0070062	histidine biosynthetic process|neutrophil homeostasis|neural tube closure|formate-tetrahydrofolate ligase activity|methenyltetrahydrofolate cyclohydrolase activity|methylenetetrahydrofolate dehydrogenase [NAD(P)+] activity|methylenetetrahydrofolate dehydrogenase (NAD+) activity|methylenetetrahydrofolate dehydrogenase (NADP+) activity|ATP binding|cytoplasm|mitochondrion|cytosol|purine nucleotide b…	path:hsa00670	One carbon pool by folate
MTTP	7838.23	0.089334	4.03e-05	0.000634525	46.7812	76.8198	59.8357	0.0887818	4.42483	13.4494	microsomal triglyceride transfer protein	GO:0005319,GO:0005548,GO:0005783,GO:0005788,GO:0006629,GO:0008289,GO:0009306,GO:0015914,GO:0034197,GO:0034377,GO:0034378,GO:0034379,GO:0043235,GO:0046982	lipid transporter activity|phospholipid transporter activity|endoplasmic reticulum|endoplasmic reticulum lumen|lipid metabolic process|lipid binding|protein secretion|phospholipid transport|triglyceride transport|plasma lipoprotein particle assembly|chylomicron assembly|very-low-density lipoprotein particle assembly|receptor complex|protein heterodimerization activity	path:hsa04975	Fat digestion and absorption
MUT	4055.52	0.23083	9.6e-11	6.67e-09	23.9161	25.0505	46.2195	8.09005	6.66461	13.1957	methylmalonyl-CoA mutase			path:hsa00280,path:hsa00630,path:hsa00640	Valine, leucine and isoleucine degradation|Glyoxylate and dicarboxylate metabolism|Propanoate metabolism
N4BP2L1	1695.82	0.185666	7.19e-12	6.33e-10	5.146	7.52142	7.3614	1.74588	1.52411	1.67708	NEDD4 binding protein 2 like 1
NADK2	7861.17	0.18766	1.76e-08	7.69e-07	45.6327	56.7109	80.8174	7.89428	9.31236	35.219	NAD kinase 2, mitochondrial	GO:0003951,GO:0005524,GO:0005739,GO:0005759,GO:0006741,GO:0019674,GO:0042803	NAD+ kinase activity|ATP binding|mitochondrion|mitochondrial matrix|NADP biosynthetic process|NAD metabolic process|protein homodimerization activity	path:hsa00760	Nicotinate and nicotinamide metabolism
NAGS	405.963	0.0910161	6.53e-07	1.86e-05	10.6457	6.38951	6.11943	0.146583	0.512729	2.01901	N-acetylglutamate synthase			path:hsa00220	Arginine biosynthesis
NAT2	831.602	0.0468659	8.41e-08	3.09e-06	18.3841	18.387	16.9092	0.0142716	0.945117	1.23693	N-acetyltransferase 2			path:hsa00232,path:hsa00983,path:hsa05204	Caffeine metabolism|Drug metabolism - other enzymes|Chemical carcinogenesis
NAT8	599.346	0.158697	0.000187268	0.0023374	25.0851	21.1598	23.4289	0.953884	1.81762	17.0042	N-acetyltransferase 8 (putative)	GO:0004468,GO:0005783,GO:0005789,GO:0005793,GO:0006749,GO:0010628,GO:0016021,GO:0018003,GO:0033116,GO:0042493,GO:0043066,GO:0044267,GO:0047198,GO:0050435,GO:0070062	lysine N-acetyltransferase activity, acting on acetyl phosphate as donor|endoplasmic reticulum|endoplasmic reticulum membrane|endoplasmic reticulum-Golgi intermediate compartment|glutathione metabolic process|positive regulation of gene expression|integral component of membrane|peptidyl-lysine N6-acetylation|endoplasmic reticulum-Golgi intermediate compartment membrane|response to drug|negative r…	path:hsa00480	Glutathione metabolism
NCMAP	241.223	0.237209	0.000914623	0.00859562	1.03067	0.775074	1.22903	0.206498	0.0764446	0.922865	non-compact myelin associated protein	GO:0005887,GO:0019911,GO:0031643,GO:0032290,GO:0033270,GO:0043220	integral component of plasma membrane|structural constituent of myelin sheath|positive regulation of myelination|peripheral nervous system myelin formation|paranode region of axon|Schmidt-Lanterman incisure
NDRG2	4980.01	0.181421	5.2e-07	1.54e-05	35.484	25.2029	35.5912	12.858	2.57988	9.30719	NDRG family member 2	GO:0005737,GO:0007165,GO:0007420,GO:0016055,GO:0030154,GO:0030426,GO:0048471	cytoplasm|signal transduction|brain development|Wnt signaling pathway|cell differentiation|growth cone|perinuclear region of cytoplasm
NDST3	304.911	0.0560283	4.57e-08	1.79e-06	0.497409	0.891198	0.522237	0.00175508	0.110026	0.0193892	N-deacetylase and N-sulfotransferase 3	GO:0000139,GO:0015012,GO:0015014,GO:0015016,GO:0016021,GO:0016787,GO:0030210,GO:0042328	Golgi membrane|heparan sulfate proteoglycan biosynthetic process|heparan sulfate proteoglycan biosynthetic process, polysaccharide chain biosynthetic process|[heparan sulfate]-glucosamine N-sulfotransferase activity|integral component of membrane|hydrolase activity|heparin biosynthetic process|heparan sulfate N-acetylglucosaminyltransferase activity	path:hsa00534	Glycosaminoglycan biosynthesis - heparan sulfate / heparin
NECAB2	187.793	0.0776829	8.63e-09	4.06e-07	1.35274	1.12655	3.72836	0.0114859	0.0701268	0.686615	N-terminal EF-hand calcium binding protein 2	GO:0005509,GO:0005737,GO:0005886,GO:0030424,GO:0030425,GO:0031687,GO:0031802,GO:0042802,GO:0060168,GO:0070374,GO:1900451,GO:1904021,GO:1905477	calcium ion binding|cytoplasm|plasma membrane|axon|dendrite|A2A adenosine receptor binding|type 5 metabotropic glutamate receptor binding|identical protein binding|positive regulation of adenosine receptor signaling pathway|positive regulation of ERK1 and ERK2 cascade|positive regulation of glutamate receptor signaling pathway|negative regulation of G-protein coupled receptor internalization|posi…
NIPAL1	524.444	0.181985	1.29e-05	0.000238769	3.24383	3.80675	3.09062	0.696984	0.287448	1.56989	NIPA like domain containing 1	GO:0015095,GO:0015693,GO:0016020,GO:0016021	magnesium ion transmembrane transporter activity|magnesium ion transport|membrane|integral component of membrane
NNMT	8389.32	0.219666	4.74e-05	0.000727558	130.582	360.158	102.292	51.2511	34.9251	53.2014	nicotinamide N-methyltransferase			path:hsa00760	Nicotinate and nicotinamide metabolism
NOTUM	226.476	0.157264	1.07e-05	0.000204126	2.57383	3.59282	7.65106	0.0847406	1.23633	1.61658	notum, palmitoleoyl-protein carboxylesterase			path:hsa04310	Wnt signaling pathway
NPW	164.817	0.116959	3.05e-09	1.57e-07	3.60267	5.75164	32.467	0.711842	1.04503	2.83336	neuropeptide W	GO:0001664,GO:0005576,GO:0007186,GO:0007218,GO:0007631	G-protein coupled receptor binding|extracellular region|G-protein coupled receptor signaling pathway|neuropeptide signaling pathway|feeding behavior
NR0B2	2303.16	0.105101	2.38e-10	1.51e-08	22.1582	14.7166	96.018	1.40242	1.39497	25.2496	nuclear receptor subfamily 0 group B member 2	GO:0000122,GO:0003677,GO:0003707,GO:0003714,GO:0005634,GO:0005654,GO:0005737,GO:0006367,GO:0007219,GO:0008203,GO:0009749,GO:0010628,GO:0010629,GO:0019904,GO:0031100,GO:0032024,GO:0032403,GO:0042803,GO:0042975,GO:0043234,GO:0043433,GO:0046965,GO:0046966	negative regulation of transcription from RNA polymerase II promoter|DNA binding|steroid hormone receptor activity|transcription corepressor activity|nucleus|nucleoplasm|cytoplasm|transcription initiation from RNA polymerase II promoter|Notch signaling pathway|cholesterol metabolic process|response to glucose|positive regulation of gene expression|negative regulation of gene expression|protein do…	path:hsa04976	Bile secretion
NR1H4	2414.99	0.218853	0.00109148	0.00992416	9.77339	11.3757	9.61084	1.3067	0.908598	9.86426	nuclear receptor subfamily 1 group H member 4			path:hsa04976	Bile secretion
NR1I2	2147.65	0.0701973	1.42e-06	3.59e-05	7.87452	9.49935	15.0186	0.0307791	0.451361	2.31674	nuclear receptor subfamily 1 group I member 2
NR1I3	1238.84	0.0561737	4.32e-06	9.48e-05	13.6455	15.4757	20.6706	0	0.715302	1.43921	nuclear receptor subfamily 1 group I member 3	GO:0000977,GO:0001228,GO:0003677,GO:0003700,GO:0003713,GO:0004879,GO:0004882,GO:0004887,GO:0005634,GO:0005654,GO:0005737,GO:0005829,GO:0005856,GO:0006367,GO:0007165,GO:0008270,GO:0045892,GO:0045944	RNA polymerase II regulatory region sequence-specific DNA binding|transcriptional activator activity, RNA polymerase II transcription regulatory region sequence-specific DNA binding|DNA binding|DNA binding transcription factor activity|transcription coactivator activity|nuclear receptor activity|androgen receptor activity|thyroid hormone receptor activity|nucleus|nucleoplasm|cytoplasm|cytosol|cyt…
NSUN6	1793.4	0.239156	1.6e-07	5.6e-06	5.07078	5.08779	4.08829	1.86801	1.13283	1.91875	NOP2/Sun RNA methyltransferase family member 6	GO:0000049,GO:0005737,GO:0005829,GO:0006400,GO:0016428	tRNA binding|cytoplasm|cytosol|tRNA modification|tRNA (cytosine-5-)-methyltransferase activity
NUDT7	451.238	0.222653	1.02e-06	2.67e-05	5.60497	7.93755	6.54805	2.36092	1.16168	2.42503	nudix hydrolase 7	GO:0000287,GO:0003986,GO:0005102,GO:0005777,GO:0005782,GO:0009062,GO:0009132,GO:0015938,GO:0016289,GO:0016818,GO:0030145,GO:0030515,GO:0046356,GO:0050873	magnesium ion binding|acetyl-CoA hydrolase activity|receptor binding|peroxisome|peroxisomal matrix|fatty acid catabolic process|nucleoside diphosphate metabolic process|coenzyme A catabolic process|CoA hydrolase activity|hydrolase activity, acting on acid anhydrides, in phosphorus-containing anhydrides|manganese ion binding|snoRNA binding|acetyl-CoA catabolic process|brown fat cell differentiation	path:hsa04146	Peroxisome
NUGGC	1067.73	0.0666455	1.25e-16	2.58e-14	4.3186	4.99295	5.01575	0.161993	0.549329	0.384921	nuclear GTPase, germinal center associated	GO:0003924,GO:0005525,GO:0016607,GO:0043066,GO:0071222,GO:0097752	GTPase activity|GTP binding|nuclear speck|negative regulation of apoptotic process|cellular response to lipopolysaccharide|regulation of DNA stability
OAF	3002.92	0.243349	2.32e-06	5.46e-05	39.5809	38.2371	61.6021	13.4048	7.23573	29.5318	out at first homolog	GO:0070062	extracellular exosome
OGDHL	3110.29	0.0775861	1.35e-23	1.03e-20	20.6554	19.3802	27.3098	2.63359	1.36996	3.12848	oxoglutarate dehydrogenase like	GO:0004591,GO:0005739,GO:0005759,GO:0006096,GO:0006099,GO:0030976,GO:0045252,GO:0046872	oxoglutarate dehydrogenase (succinyl-transferring) activity|mitochondrion|mitochondrial matrix|glycolytic process|tricarboxylic acid cycle|thiamine pyrophosphate binding|oxoglutarate dehydrogenase complex|metal ion binding	path:hsa00020,path:hsa00310,path:hsa00380	Citrate cycle (TCA cycle)|Lysine degradation|Tryptophan metabolism
OIT3	1403.1	0.038425	2.15e-11	1.7e-09	14.8073	15.3422	33.9148	0.0542215	0.839623	2.06667	oncoprotein induced transcript 3	GO:0005509,GO:0005635,GO:1903118	calcium ion binding|nuclear envelope|urate homeostasis
ORM1	60048.9	0.113153	0.0006243	0.00632998	764.719	4249.07	1463.73	0.569684	167.967	519.085	orosomucoid 1	GO:0002576,GO:0002682,GO:0005576,GO:0005615,GO:0006953,GO:0006954,GO:0031012,GO:0031093,GO:0032715,GO:0032720,GO:0035580,GO:0043312,GO:0050716,GO:0050718,GO:0070062,GO:0072562,GO:1904469,GO:1904724	platelet degranulation|regulation of immune system process|extracellular region|extracellular space|acute-phase response|inflammatory response|extracellular matrix|platelet alpha granule lumen|negative regulation of interleukin-6 production|negative regulation of tumor necrosis factor production|specific granule lumen|neutrophil degranulation|positive regulation of interleukin-1 secretion|positiv…
OSBPL6	283.465	0.176196	3.06e-07	9.83e-06	0.300776	0.626266	1.51573	0.107521	0.119166	0.1929	oxysterol binding protein like 6	GO:0005789,GO:0005829,GO:0005886,GO:0006869,GO:0008289,GO:0031965,GO:0097038	endoplasmic reticulum membrane|cytosol|plasma membrane|lipid transport|lipid binding|nuclear membrane|perinuclear endoplasmic reticulum
OTC	4027.6	0.0814249	2.8e-05	0.000462894	70.6139	67.684	65.1963	0.10407	4.19812	12.3527	ornithine carbamoyltransferase	GO:0000050,GO:0001889,GO:0004585,GO:0005543,GO:0005739,GO:0005743,GO:0005759,GO:0006593,GO:0006626,GO:0007494,GO:0010043,GO:0016597,GO:0019240,GO:0032868,GO:0042301,GO:0042450,GO:0055081,GO:0070207,GO:0070781,GO:0097272	urea cycle|liver development|ornithine carbamoyltransferase activity|phospholipid binding|mitochondrion|mitochondrial inner membrane|mitochondrial matrix|ornithine catabolic process|protein targeting to mitochondrion|midgut development|response to zinc ion|amino acid binding|citrulline biosynthetic process|response to insulin|phosphate ion binding|arginine biosynthetic process via ornithine|anion…	path:hsa00220	Arginine biosynthesis
PAH	20267.7	0.148589	2.59e-06	6.02e-05	96.293	118.235	113.962	23.4329	5.17214	39.1733	phenylalanine hydroxylase			path:hsa00360,path:hsa00400,path:hsa00790	Phenylalanine metabolism|Phenylalanine, tyrosine and tryptophan biosynthesis|Folate biosynthesis
PALM2	577.634	0.170436	6.02e-06	0.000125687	2.50351	2.12394	2.15148	0.528132	0.161056	1.08061	paralemmin 2	GO:0005886,GO:0008360	plasma membrane|regulation of cell shape
PALMD	1603.28	0.191604	4.82e-06	0.00010336	19.5058	11.0933	10.7556	2.44075	1.79419	6.13728	palmdelphin	GO:0005737,GO:0008360,GO:0016020,GO:0043197	cytoplasm|regulation of cell shape|membrane|dendritic spine
PANK1	3055.47	0.16131	8.51e-09	4.01e-07	6.37304	9.45374	9.79318	1.9154	0.834593	2.89002	pantothenate kinase 1	GO:0004594,GO:0005524,GO:0005634,GO:0005829,GO:0009108,GO:0015937,GO:0030118,GO:0055037,GO:0071944	pantothenate kinase activity|ATP binding|nucleus|cytosol|coenzyme biosynthetic process|coenzyme A biosynthetic process|clathrin coat|recycling endosome|cell periphery	path:hsa00770	Pantothenate and CoA biosynthesis
[truncated: 17,620 more rows]

## Sheet: Table S4
Table S4. Gene expression in the ICC tissues against the adjunct normal tissues.
[truncated: 1,848 more rows]

## Sheet: Table S5
Table S5. Predicted gene targets for up-regulated and down-regualted miRNAs.
[truncated: 703 more rows]
